# Supplementary material for: Mitochondrial Enzymes of the Urea Cycle Cluster at the Inner Mitochondrial Membrane
Source: Front Physiol. 2021 Jan 21;11:542950. doi: 10.3389/fphys.2020.542950 (PMC7860981; doi:10.3389/fphys.2020.542950)
Supplement: Supplementary file 1 [file Data_Sheet_1.zip]

Archive with 20 entries (17 files):
- SupplementaryData_DataSheet/
- SupplementaryData_DataSheet/Supplementary_Figures_Revision.pdf
- __MACOSX/
- __MACOSX/SupplementaryData_DataSheet/
- __MACOSX/SupplementaryData_DataSheet/._Supplementary_Figures_Revision.pdf
- SupplementaryData_DataSheet/Supplementary_Tables_S1-S6.xlsx
- __MACOSX/SupplementaryData_DataSheet/._Supplementary_Tables_S1-S6.xlsx
- SupplementaryData_DataSheet/SupplementaryFile_1_GlyRichPolypeptide.fasta
- __MACOSX/SupplementaryData_DataSheet/._SupplementaryFile_1_GlyRichPolypeptide.fasta
- SupplementaryData_DataSheet/SupplementaryFile_2_CPS1_CPS3.fasta
- __MACOSX/SupplementaryData_DataSheet/._SupplementaryFile_2_CPS1_CPS3.fasta
- SupplementaryData_DataSheet/SupplementaryFile_3_OTC.fasta
- __MACOSX/SupplementaryData_DataSheet/._SupplementaryFile_3_OTC.fasta
- SupplementaryData_DataSheet/SupplementaryFile_4_MammalianNAGS.fasta
- __MACOSX/SupplementaryData_DataSheet/._SupplementaryFile_4_MammalianNAGS.fasta
- SupplementaryData_DataSheet/SupplementaryFile_5_FishAmphibianReptileNAGS.fasta
- __MACOSX/SupplementaryData_DataSheet/._SupplementaryFile_5_FishAmphibianReptileNAGS.fasta
- SupplementaryData_DataSheet/SypplementaryFIle_6_MS_MS_RawData.xlsx
- __MACOSX/SupplementaryData_DataSheet/._SypplementaryFIle_6_MS_MS_RawData.xlsx
- __MACOSX/._SupplementaryData_DataSheet
