# Supplementary material for: Mitochondrial Enzymes of the Urea Cycle Cluster at the Inner Mitochondrial Membrane
Source: Front Physiol. 2021 Jan 21;11:542950. doi: 10.3389/fphys.2020.542950 (PMC7860981; doi:10.3389/fphys.2020.542950)
Supplement: Supplementary file 1 [file Data_Sheet_1.zip › SupplementaryData_DataSheet/Supplementary_Tables_S1-S6.xlsx]

## Sheet: Guide
Table S1.	Missense sequence variants found in patients with CPS1 deficiency. Nucleotide numbers correspond to GenBank entry NM_001875. PubMed and Google Scholar were searched for reports of CPS1 sequence variants on January 25, 2020. Table has been adapted from Yan B. et al. (2019) Frontiers in Genetics, 10: 718 by adding CPS1 sequence variants published after YanB et al. has been published.
Table S2	Missense mutations of CPS1 residues with relative accessible surface area greater than 25%. Mutant CPS1 proteins with ΔΔG of 0-2 kcal/mol were considered to have similar stability as wild-type CPS1 while mutant proteins with ΔΔG <0 kcal/mol were considered to be more stable than the wild type CPS1.
Table S3	Protein ID, species names and their taxonomic groups for 233 CPS1 and CPS3 proteins that were aligned and used for determination of amino acid conservation.
Table S4	Missense sequence variants found in patients with OTC deficiency. Nucleotide numbers correspond to GenBank entry NM_000531. PubMed and Google Scholar databases were searched for reports of OTC sequence variants on January 25, 2020.
Table S5	Missense mutations of OTC residues with relative accessible surface area greater than 25%. Mutant OTC proteins with ΔΔG of 0-2 kcal/mol were considered to have similar stability as wild-type OTC while mutant proteins with ΔΔG <0 kcal/mol were considered to be more stable than the wild type OTC.
Table S6	Protein ID, species names and their taxonomic groups for 271 OTC proteins that were aligned and used for determination of amino acid conservation.
References	Publications cited in Tables S1, S2, S4 and S5

## Sheet: Table S1
No	Exon	Codon	Nucleotide Change	Protein Change	dbSNP	UniProt	ClinVar	Clinical Significance	SIFT Score	PolyPhen2 Score	Reference
1	2	43	c.128C>T	p.A43V					0	0.003	Häberle et al., 2011
2	2	58	c.173G>A	p.G58D		VAR_066172			0	1	Häberle et al., 2011		Nucleotide numbers correspond to GenBank entry NM_001875. PubMed and Google Scholar were searched for reports of CPS1 sequence variants on January 25, 2020.
3	2	58	c.173G>T	p.G58V					0	1	Chen et al., 2018		PubMed and Google Scholar were searched for reports of CPS1 sequence variants on January 25, 2020.
4	2	65	c.194C>T	p.S65F	rs375979196	VAR_066173			0.13	0.836	Häberle et al., 2011		Sequence variants highlighted in yellow are replacements of surface residues that could cause disease by disrupting protein-protein and protein-IMM interactions.
5	2	71	c.212T>G	p.V71G		VAR_066174			0	0.972	Häberle et al., 2011		SIFT scores below 0.05 indicate deleterious effect on protein function.
6	2	79	c.236G>A	p.G79E	rs1265394565	VAR_063560			0	1	Kurokawa et al.,2007		SIFT scores above 0.05 indicate tolerated amino acid replacements
7	3	87	c.259C>T	p.P87S	rs1553509297	VAR_066175	VCV000551616.1	Uncertain	0.03	1	Häberle et al., 2011		PolyPhen2 scores 0-0.15 indicate benigh effect on protein function.
8	3	89	c.265T>G	p.Y89D		VAR_066176			0	1	Häberle et al., 2011		PolyPhen2 scores 0.15-0.85 indicate possibly damaging effect on protein function.
9	3	99	c.296C>T	p.P99L					0	1	Kretz et al., 2012		PolyPjen2 scores 0.85-1 indicate damaging effect on protein function.
10	3	123	c.368C>T	p.S123F		VAR_064062			0	1	Summar et al., 1998
11	3	123	c.368C>A	p.S123T		VAR_075404			0.04	1	Ali et al., 2016
12	4	102	c.323G>A	p.G102E					0	1	Yang et al., 2017
13	4	149	c.446T>C	p.L149S					0	0.999	Chen et al., 2018
14	5	160	c.478G>A	p.A160T					0.03	1	Fan et al, 2019
15	5	165	c.494A>G	p.D165G		VAR_066177			0	1	Häberle et al., 2011
16	5	174	c.520C>T	p.R174W	rs1553509661	VAR_075405	VCV000556326.1	Uncertain	0	0.983	Ali et al., 2016
17	7	212	c.634T>A	p.Y212N		VAR_063561			0	1	Kurokawa et al., 2007
18	7	224	c.671A>T	p.D224V		VAR_066178			0	1	Häberle et al., 2011
19	7	233	c.697C>T	p.R233C	rs767905306	VAR_066179	VCV000477857.1	Uncertain	0	0.822	Häberle et al., 2011
20	8	243	c.728A>C	p.H243P	rs752902711	VAR_066180			0.17	1	Häberle et al., 2011
21	8	258	c.773G>A	p.G258E		VAR_066181			0.01	0.734	Häberle et al., 2011
22	8	263	c.788G>A	p.G263E	rs1471393474	VAR_066182			0.04	1	Häberle et al., 2011
23	8	265	c.794C>T	p.P265L					0	1	Kretz et al.,2012
24	8	266	c.796G>A	p.G266R					0	0.313	Chen et al., 2018
25	8	280	c.840G>C	p.K280N	rs753751183	VAR_063562			0.14	0.954	Kurokawa et al.,2007
26	9	301	c.902G>A	p.G301E	rs973321068	VAR_066104	VCV000549970.1	Uncertain	0.01	0.281	Eeds et al.,2006
27	9	304	c.911C>T	p.A304V	rs775920437	VAR_066183			1	1	Häberle et al., 2011
28	10	317	c.950G>A	p.G317E	rs1273594946	VAR_066184			0	1	Häberle et al., 2011
29	10	337	c.1010A>G	p.H337R	rs28940283	VAR_014077	VCV000002421.1	Pathogenic	0	0.849	Aoshima et al., 2001
30	10	341	c.1022 T>C	p.L341S		VAR_075806			0	1	Funghini et al.,2012
31	10	355	c.1063A>G	p.N355D	rs1472190012	VAR_075406	VCV000632341.1	Uncertain	0	1	Eeds et al., 2006
32	10	358	c.1072G>C	p.D358H	rs149930500	VAR_066185			0	0.865	Häberle et al., 2011
33	11	382	c.1145C>T	p.P382L	rs201407486	VAR_066186	VCV000550641.1	Uncertain	0.02	0.99	Häberle et al., 2011
34	12	389	c.1166A>G	p.Y389C		VAR_066105			0.05	1	Eeds et al., 2006
35	12	390	c.1169T>G	p.L390R		VAR_066106			0	0.12	Eeds et al., 2006
36	12	401	c.1201G>C	p.G401R	rs760895692	VAR_066187	VCV000557698.2	Uncertain	0.41	1	Häberle et al., 2011
37	13	431	c.1291G>A	p.G431R	rs778766382	VAR_066188			0	1	Häberle et al., 2011
38	13	432	c.1295G>T	p.G432V		VAR_066189			0.09	1	Häberle et al., 2011
39	13	438	c.1312G>A	p.A438T	rs772497399	VAR_063563	VCV000449391	Uncertain	0	1	Häberle et al., 2011
40	13	438	c.1312G>C	p.A438P	rs772497399	VAR_066190	VCV000552292	Likely Pathogenic	0	1	Kurokawa et al., 2007
41	13	450	c.1348A>G	p.K450E		VAR_066191			0.01	0.975	Häberle et al., 2011
42	14	457	c.1370T>G	p.V457G	rs371350538	VAR_017562			0	1	Funghini et al., 2003
43	14	471	c.1412C>A	p.T471N		VAR_064063			0.01	0.91	Pekkala et al., 2010
44	14	498	c.1492G>C	p.A498P		VAR_066192			0.16	0.99	Häberle et al., 2011
45	15	531	c.1592T>A	p.V531E		VAR_066193			0	0.99	Häberle et al., 2011
46	15	531	c.1592T>G	p.V531G		VAR_066194			0	0.998	Häberle et al., 2011
47	15	544	c.1631C>T	p.T544M	rs121912592	VAR_006835	VCV000002419.1	Pathogenic	0	1	Finckh et al.,1998; Häberle et al., 2011
48	16	587	c.1759C>T	p.R587C	rs1242028775	VAR_066195	VCV000549934.1	Likely Pathogenic	0	1	Häberle et al., 2011
49	16	587	c.1760G>A	p.R587H	rs1553512642	VAR_063564			0	0.992	Kurokawa et al., 2007; Wang et al., 2011; Häberle et al., 2011
50	16	587	c.1760G>T	p.R587L		VAR_066196			0	1	Häberle et al., 2011
51	16	589	c.1765G>A	p.A589T	rs777233486	VAR_066142			0.01	0.999	Eeds et al., 2006
52	16	593	c.1777G>C	p.G593R	rs1048119191	VAR_063565			0	0.98	Kurokawa et al., 2007
53	16	597	c.1790C>T	p.S597L		VAR_066197			0.01	0.953	Häberle et al., 2011
54		600	c.1799G>A	p.C600Y					0	1	Zhang et al.,2018
55	17	622	c.1864G>A	p.V622M	rs1553512962	VAR_066198	VCV000556372.1	Uncertain	0.01	1	Häberle et al., 2011
56	17	628	c.1883G>A	p.G628D	rs1275599086	VAR_066199			0.08	0.988	Häberle et al., 2011
57	17	632	c.1895T>G	p.I632R	rs1553512974	VAR_066200	VCV000558644.1	Uncertain	0	1	Häberle et al., 2011
58	17	638	c.1913G>C	p.R638P	rs757205958	VAR_066201	VCV000203649.2	Pahogenic	0	0.001	Häberle et al., 2011
59	17	640	c.1918G>T	p.A640S	rs142693704	VAR_066143			0.27	1	Eeds et al., 2006
60	17	648	c.1943G>A	p.C648Y		VAR_066202			0	1	Häberle et al., 2011
61	17	651	c.1951G>A	p.E651K		VAR_063566			0	0.845	Kurokawa et al., 2007
62	17	653	c.1958T>G	p.V653G					0.01	1	Fan et al., 2019
63	17	654	c.1961A>T	p.D654V		VAR_066203			0	1	Häberle et al., 2011
64	17	661	c.1981G>C	p.G661R		VAR_075807			0	1	Funghini et al., 2012
65	17	661	c.1981G>T	p.G661C					0	1	Zhang et al. (2018a)
66	18	674	c.2021A>T	p.N674I		VAR_063567			0	1	Kurokawa et al., 2007
67	18	674	c.2022T>A	p.N674K	rs1248368809	VAR_066204			0.01	0.969	Häberle et al., 2011
68	18	678	c.2033A>C	p.Q678P		VAR_064064			0.01	1	Pekkala et al., 2010
69	18	698	c.2093A>G	p.N698S		VAR_066205			0	1	Häberle et al., 2011
70	18	716	c.2148T>A	p.N716K	rs369061090	VAR_066144	VCV000280052.4	Conflicting Interpretations	0	1	Summar et al., 1998; Eeds et al., 2006
71	18	718	c.2153G>A	p.R718K		VAR_066107			0	1	Häberle et al., 2011
72	18	721	c.2162G>A	p.R721Q	rs752339705	VAR_066108			0	1	Häberle et al., 2011
73	18	724	c.2170G>C	p.A724P		VAR_066109			0	1	Häberle et al., 2011
74	18	726	c.2176G>A	p.A726T		VAR_066110			0	0.991	Häberle et al., 2011
75	19	767	c.2300A>T	p.D767V		VAR_066111			0	1	Häberle et al., 2011
76	19	774	c.2321C>T	p.P774L		VAR_064065			0	1	Pekkala et al. [2010]
77	19	780	c.2339G>A	p.R780H	rs758724746	VAR_063568	VCV000372747.1	Likely Pathogenic	0	0.397	Kurokawa et al., 2007; Häberle et al., 2011
78	19	792	c.2376G>C	p.M792I	rs1553513429	VAR_066112	VCV000544153.1	Likely Pathogenic	0	1	Häberle et al., 2011
79	20	803	c.2407C>A	p.R803S	rs201716417	VAR_066145	VCV000477851	Pathogenic	0	1	Häberle et al., 2011
80	20	803	c.2407C>G	p.R803G	rs201716417	VAR_066146	VCV000656636	Pathogenic	0	1	Ono et al.,2009; Häberle et al., 2011
81	20	803	c.2407C>T	p.R803C	rs201716417	VAR_066147	VCV000203650	Uncertain	0	0.453	Häberle et al., 2011
82	20	805	c.2413T>C	p.F805L	rs1553513861	VAR_066148	VCV000553914.1	Uncertain	0.13	0.999	Eeds et al., 2006
83	20	805	c.2414T>C	p.F805S		VAR_066149			0	1	Häberle et al., 2011
84	20	810	c.2429G>A	p.Q810R	rs1553513864	VAR_017563	VCV000558483.1	Likely Pathogenic	0.01	1	Funghini et al., 2003 Eeds et al., 2006
85	20	814	c.2440C>T	p.R814W	rs772782772	VAR_066150	VCV000556766.2	Conflicting Interpretations	0	0.979	Rokicki et al., 2017; Häberle et al., 2011
86	20	816	c.2446T>C	p.C816R	rs1553513870	VAR_066151	VCV000552677.1	Uncertain	0.01	0.996	Häberle et al., 2011
87	20	843	c.2528T>C	p.L843S		VAR_017564			0	0.995	Häberle et al., 2003
88	20	846	c.2537C>T	p.P846L					0.08	1	Zhang et al., 2018
89	20	850	c.2548C>T	p.R850C	rs1015051007	VAR_063569		Pathogenic	0.03	1	Kurokawa et al., 2007
90	20	850	c.2549G>A	p.R850H	rs767694281	VAR_030675		Pathogenic	0.06	1	Wakutani et al., 2004; Häberle et al., 2011
91	21	871	c.2611A>C	p.T871P		VAR_075407			0	0.746	Kretz et al., 2012
92	21	875	c.2623A>G	p.K875E					0.11	1	Häberle et al., 2003
93	22	911	c.2732G>A	p.G911E	rs1388955593	VAR_066152	VCV000552678.1	Uncertain	0	1	Häberle et al., 2011
94	22	911	c.2732G>T	p.G911V		VAR_066153			0	1	Eeds et al., 2006
95	22	913	c.2738C>T	p.S913L	rs754706559	VAR_066154	VCV000558211.1	Uncertain	0.05	1	Häberle et al., 2011
96	22	914	c.2740G>C	p.D914H		VAR_066155	VCV000555253.1	Uncertain	0	1	Häberle et al., 2011
97	22	914	c.2741A>G	p.D914G	rs765484849	VAR_066156			0	0.14	Häberle et al., 2011
98	22	918	c.2752T>C	p.S918P		VAR_030676			0.01	1	Wakutani et al., 2004
99	22	932	c.2795G>C	p.R932T		VAR_066157			0.01	0.998	Häberle et al., 2011
		937	c.2810T>A	p.I937N	rs760714614	VAR_075408	VCV000557702.2	Uncertain	0	0.998	Diez-Fernandez et al. 2014
100	23	949	c.2845G>A	p.A949T	rs537170841	VAR_066158	VCV000477853.1	Uncertain	0.01	1	Häberle et al., 2011
101	23	958	c.2873T>C	p.L958P		VAR_066159			0	1	Eeds et al., 2006
102	23	959	c.2876A>G	p.Y959C	rs1191587211	VAR_066160			0	1	Häberle et al., 2011
103	23	962	c.2885A>G	p.Y962C	rs955666400	VAR_066161			0	1	Häberle et al., 2011
104	23	964	c.2891G>A	p.G964D	rs534815243	VAR_075409			0.16	1	Funghini et al., 2012
105	24	978	c.2933T>A	p.V978E		VAR_066113			0	1	Häberle et al., 2011
106	24	982	c.2944G>A	p.G982S	rs121912595	VAR_063570	VCV000002424	Uncertain	0	1	Eeds et al., 2006
107	24	982	c.2945G>A	p.G982D	rs757059355	VAR_066162	VCV000554173.1	Patghogenic	0	1	Kurokawa et al., 2007; Häberle et al., 2011
108	24	982	c.2945G>T	p.G982V	rs121912595	VAR_066114	VCV000553356	Uncertain	0	1	Wang et al., 2011; Häberle et al., 2011
109	24	984	c.2950T>C	p.Y984H		VAR_066115			0.04	1	Häberle et al., 2011
110	24	986	c.2957T>C	p.I986T	rs1553516442	VAR_066116	VCV000558271.1	Uncertain	0	1	Häberle et al., 2011
111	24	987	c.2959G>T	p.G987C	rs1553516443	VAR_066117	VCV000550006.1	Uncertain	0	1	Häberle et al., 2011
112	25	992	c.2975T>C	p.F992S	rs990390709	VAR_066118			0	0.999	Häberle et al., 2011
113	25	998	c.2993C>T	p.S998F	rs1404696893	VAR_066163	VCV000552577.2	Uncertain	0.07	1	Eeds et al., 2006
114	25	1016	c.3047A>G	p.N1016S	rs749238466	VAR_066119	VCV000551211.1.	Uncertain	0	1	Häberle et al., 2011
115	25	1017	c.3050C>T	p.P1017L		VAR_066120			0	1	Häberle et al., 2011
116	25	1022	c.3065C>T	p.T1022I	rs1437651658	VAR_066121			0	1	Häberle et al., 2011
117	25	1034	c.3101A>G	p.E1034G		VAR_066122			0.05	0.005	Häberle et al., 2011
118	25	1045	c.3134A>G	p.H1045R	rs1241423400	VAR_066123			0.11	0.96	Häberle et al., 2011
119	26	1054	c.3161T>G	p.I1054R		VAR_066164			0.02	1	Rapp et al., 2001
120	26	1059	c.3176A>G	p.Q1059R		VAR_066124			0	0.999	Häberle et al., 2011
121	26	1065	c.3194C>A	p.A1065E	rs770471782	VAR_066125	VCV000558135.1	Uncertain	0	1	Häberle et al., 2011
122	26	1089	c.3265C>T	p.R1089C	rs1392559810	VAR_066126	VCV000551329.1	Uncertain	0	1	Khayat et al., 2009; Häberle et al., 2011
123	26	1089	c.3266G>T	p.R1089L	rs1280211937	VAR_066165			0	1	Summar et al.,1998; Eeds et al., 2006
124	26	1103	c.3308A>G	p.Q1103R		VAR_063571			0	1	Kurokawa et al., 2007
125	28	1141	c.3422T>G	p.V1141G		VAR_063572			0	0.873	Wakutani et al., 2004; Kurokawa et al., 2007
126	28	1148	c.3443T>A	p.M1148K					0	1	Zhang et al., 2018
127	28	1155	c.3464C>A	p.A1155E		VAR_066127			0	1	Häberle et al., 2011
128	28	1155	c.3464C>T	p.A1155V	rs766125631	VAR_066128	VCV000477855.1	Uncertain	0	0.999	Häberle et al., 2011
129	29	1167	c.3500C>G	p.T1167R		VAR_075808			0.01	1	Funghini et al., 2012
130	30	1194	c.3582A>C	p.E1194D		VAR_075410			0	1	Kretz et al., 2012
131	30	1195	c.3584A>C	p.H1195P		VAR_063573			0	1	Kurokawa et al., 2007
132	30	1203	c.3607T>C	p.S1203P	rs149518280	VAR_066129			0	1	Summar et al., 1998; Eeds et al., 2006
133	30	1203	c.3608C>T	p.S1203L	rs1319489001	VAR_066166			0	1	Häberle et al., 2011
134	30	1205	c.3613G>A	p.D1205N		VAR_066167			0	1	Eeds et al., 2006
135	30	1211	c.3632C>G	p.P1211R					0	0.619	Yap et al., 2019
136	30	1215	c.3643A>G	p.I1215V	rs141373204	VAR_063574	VCV000235659.10	Conflicting Interpretations	0.07	0.209	Kurokawa et al., 2007
137	31	1228	c.3683G>A	p.R1228Q	rs778117194	VAR_066130	VCV000550437.3	Conflicting Interpretations	0.46	0.994	Häberle et al., 2011
138	31	1231	c.3691G>C	p.A1231P					0.03	1	Rokicki et al., 2017
139	31	1241	c.3723C>A	p.N1241K		VAR_063575			0	1	Kurokawa et al., 2007
140	32	1254	c.3760A>T	p.I1254F		VAR_075411			0.01	1	Ali et al., 2016
141	32	1255	c.3765G>C	p.E1255D		VAR_066131			0	1	Häberle et al., 2011
142	32	1262	c.3785G>A	p.R1262Q		VAR_066132			0	0.999	Häberle et al., 2011
143	32	1262	c.3785G>C	p.R1262P	rs750670270	VAR_066133	VCV000554642.1	Uncertain	0	1	Häberle et al., 2011
144	32	1274	c.3820G>C	p.D1274H		VAR_066134			0.04	0.994	Häberle et al., 2011
145	33	1317	c.3949C>T	p.R1317W					0	0.994	Fan et al., 2019
146	33	1327	c.3979T>C	p.C1327R		VAR_066135			0.02	0.994	Häberle et al., 2011
147	33	1327	c.3980G>A	p.C1327Y			VCV000488489.1	Pathogenic	0.02	1	Rokicki et al., 2017
148	33	1331	c.3991T>C	p.S1331P		VAR_066168			0	1	Eeds et al., 2006
149	33	1333	c.3998G>A	p.G1333E	rs372645328	VAR_066136			0	0.008	Häberle et al., 2011
150	35	1371	c.4112G>T	p.R1371L		VAR_066137			0.16	0.999	Häberle et al., 2011
151	35	1378	c.4132G>A	p.A1378T	rs1245373037	VAR_066169			0.07	0.997	Eeds et al., 2006
152	35	1381	c.4142T>C	p.L1381S		VAR_075413			0	1	Summar et al., 1998
153	36	1391	c.4172C>T	p.T1391M	rs1392934477	VAR_066138	VCV000552749.2	Conflicting Interpretations	0.02	1	Häberle et al., 2011
154	36	1398	c.4192C>G	p.L1398V		VAR_066139			0.09	1	Häberle et al., 2011
155	36	1411	c.4232C>T	p.P1411L	rs1202306773	VAR_064066	VCV000554657.1	Uncertain	0.68	0.995	Summar et al., 1998; Eeds et al., 2006
156	37	1439	c.4316C>T	p.P1439L		VAR_066140			0.02	0.801	Häberle et al., 2011
157	37	1443	c.4327A>G	p.T1443A		VAR_066170			0.97	1	Eeds et al., 2006
158	37	1453	c.4357C>T	p.R1453W		VAR_064067	VCV000967151.1	Pathogenic	0	1	Häberle et al., 2011; Pekkala et al., 2010
159	37	1453	c.4358G>A	p.R1453Q	rs933813349	VAR_064068			0	0.692	Pekkala et al. , 2010
160	37	1462	c.4385C>G	p.P1462R		VAR_066141			0	0.078	Häberle et al., 2011
161	38	1491	c.4471T>C	p.Y1491H	rs1553519513	VAR_064069	VCV000558658.1	Uncertain	0.05		Summar et al., 1998
	Nucleotide numbers correspond to GenBank entry NM_001875. PubMed and Google Scholar were searched for reports of CPS1 sequence variants on January 25, 2020.
	PubMed and Google Scholar were searched for reports of CPS1 sequence variants on January 25, 2020.
	Sequence variants highlighted in yellow are replacements of surface residues that could cause disease by disrupting protein-protein and protein-IMM interactions.
	SIFT scores below 0.05 indicate deleterious effect on protein function.
	SIFT scores above 0.05 indicate tolerated amino acid replacements
	PolyPhen2 scores 0-0.15 indicate benigh effect on protein function.
	PolyPhen2 scores 0.15-0.85 indicate possibly damaging effect on protein function.
	PolyPjen2 scores 0.85-1 indicate damaging effect on protein function.

## Sheet: Table S2
Apo CPS1a	Liganded CPS1b	Calculated DDG (kcal/mol)	Disease Onset	Comment	Refrence
p.A43V	p.A43V	-5.436			Haberle et al., 2011
p.R174W	p.R174W	3.623		Close to interface with the L2 domain, which is important for conformational change upon NAG binding	Ali et al., 2016; de Cima et al., 2015
p.R233C	p.R233C	-0.346	Neonatal		Haberle et al., 2011
p.K280N	p.K280N	-0.025	Neonatal	Last exon base: possible donor splice site error. Undetectable or reduced liver CPS1.	Haberle et al., 2011; Kurokawa et al., 2007
p.A304V	p.A304V	4.428		The p.I986T coexists within the same allele	Haberle et al., 2011
p.D358H		-0.944			Haberle et al., 2011
p.Y389C		nd	Neonatal	Reduced Vmax and thermal stability	Diez-Fernandez et al., 2013; Eeds et al., 2006
p.G401R	p.G401R	-0.975			Haberle et al., 2011
p.A438T p.A438P		nd	Neonatalc (AtoP)	Reduced Vmax	Diez-Fernandez et al., 2013; Haberle et al., 2011; Kurokawa et al., 2007
	p.K450E	0.901			Haberle et al., 2011
p.T471N		nd	Neonatal	100% conserved in 233 animals. Undetectable liver CPS activity. Decreased affinity for NAG.	Pekkala et al.,2010
p.A498P	p.A498P	nd		Replacement with proline may affect CPS1 folding and stability.	Haberle et al., 2011
p.G628D		10.544		Close to interface with L2 domain, which is important for conformational change upon NAG binding	Haberle et al., 2011; de Cima et al., 2015
p.A640S		6.805	Neonatal		Eeds et al., 2006
p.R721Q	p.R721Q	-2.492		Located in the T-loop	Haberle et al., 2011
p.A724P		nd		Replacement with proline may affect the L110 helix and disrupt folding and/or structure of CPS1.	de Cima et al., 2015
	p.R780H	3.201	Neonatal	Located in the T-loop. 6% liver CPS1 activity.	de Cima et al., 2015; Kurokawa et al., 2007; Haberle et al., 2011
p.R814W	p.R814W	4.511	Late onset	Close to interface with L2 domain, which is important for conformational change upon NAG binding	Haberle et al., 2011; de Cima et al., 2015
p.P846L		2.694			Zhang et al., 2018
p.K875E	p.K875E	nd	Neonatal	Undetectable liver CPS activity. The p.L843S coexists within the same allele. Low yield of recombinant protein possibly due to inability to fold.	Diez-Fernandez et al., 2014; Häberle et al., 2003
p.I986T		3.883	Neonatal	The p.A304V coexists within the same allele.	Haberle et al., 2011
p.G987C		6.859		Last exon base: possible donor splice site error.	Haberle et al., 2011
p.H1045R	p.H1045R	-6.557	Neonatal	Second allele, p.S913L	Haberle et al., 2011
p.Q1059R	p.Q1059R	-1.105	Late onset	Less than 2% liver CPS activity.	Haberle et al., 2011
p.R1089C p.R1089L	p.R1089C p.R1089L	-2.036 -2.324		Corresponding mutations in E. coli CPS decrease enzyme activity.	Haberle et al., 2011; Yefimenko et al., 2005; Javid-Majid et al., 1996
p.V1141G		2.184	Late onset	Second allele, p.R1262X. 4.8% liver CPS1 activity.	Wakutani et al.,2004; Kurokawa et al., 2007
	p.A1155E p.A1155V	4.189 -6.182			Haberle et al., 2011
p.R1228Q	p.R1228Q	1.621			Haberle et al., 2011
	p.I1254F	12.111			Ali et al., 2016
p.E1255D	p.E1255D	nd		The mutation p.E841Q affecting the corresponding E. coli CPS residue reduces Vmax approx. 30-fold.	Haberle et al., 2011; de Cima et al., 2015
p.R1262Q p.R1262P	p.R1262Q p.R1262P	-1.392 3.603
p.D1274H	p.D1274H	-0.781			Haberle et al., 2011
p.R1317W		nd	Neonatal	Located in the T'-loop. May affect activation of CPS1 by NAG.	Fan et al., 2019
p.C1327R		nd		Located in the T'-loop. The p.C1327A recombinant CPS1 had decreased Vmax and increased KaNAG.	Haberle et al., 2011; de Cima et al., 2015
p.G1333E		19.602		Located in the T'-loop	de Cima et al., 2015
p.R1371L	p.R1371L			Reduced Vmax. Increased KaNAG	Diez-Fernandez et al., 2015; de Cima et al., 2015
p.P1411L	p.P1411L	nd	Late onset	Second allele, p.Q478X. CPSI expression studies show 50% decrease in specific activity, with normal NAG activation kinetics and thermal stability. Modest Vmax effect	Diez-Fernandez et al., 2015; de Cima et al., 2015; Summar, 1998; Eeds et al., 2006
p.P1439L	p.P1439L	nd		Reduced Vmax. Increased KaNAG	Diez-Fernandez et al., 2015
p.T1443A p.T1443M		nd	Neonatal	Increased KaNAG	de Cima et al., 2015; Eeds et al., 2006
p.Y1491H		nd	Late onset	Increased KaNAG	Diez-Fernandez et al., 2015

## Sheet: Table S3
NCBI Protein ID	UniProt ID	Species
AFH40437.1		Litoria caerulea	Amphibian
BAS44120.1		Fejervarya cancrivora	Amphibian
NP_001089109.1	Q3S2E9	Xenopus laevis	Amphibian
	Q91293.1	Rana catesbeiana	Amphibian
XP_004917905.1		Xenopus tropicalis	Amphibian
XP_029461994.1		Rhinatrema bivittatum	Amphibian
XP_030064892.1		Microcaecilia unicolor	Amphibian
XP_002193056.2		Taeniopygia guttata	Bird
XP_005049049.1		Ficedula albicollis	Bird
XP_005244495.1		Falco peregrinus	Bird
XP_005441568.1		Falco cherrug	Bird
XP_005486942.1		Zonotrichia albicollis	Bird
XP_005501816.1	A0A2I0MJ06	Columba livia	Bird
XP_005528945.1		Pseudopodoces humilis	Bird
XP_008503159.2		Calypte anna	Bird
XP_008641783.1		Corvus brachyrhynchos	Bird
XP_009086611.2		Serinus canaria	Bird
XP_009279352.1		Aptenodytes forsteri	Bird
XP_009327920.1		Pygoscelis adeliae	Bird
XP_009480168.1		Pelecanus crispus	Bird
XP_009565227.1		Cuculus canorus	Bird
XP_009574199.1		Fulmarus glacialis	Bird
XP_009686964.1		Struthio camelus australis	Bird
XP_009885901.1		Charadrius vociferus	Bird
XP_009942936.1		Opisthocomus hoazin	Bird
XP_009954685.1		Leptosomus discolor	Bird
XP_009995229.1		Chaetura pelagica	Bird
XP_010078540.1		Pterocles gutturalis	Bird
XP_010294146.1		Phaethon lepturus	Bird
XP_011589263.1		Aquila chrysaetos canadensis	Bird
XP_013034133.1		Anser cygnoides domesticus	Bird
XP_013807641.1		Apteryx australis mantelli	Bird
XP_014737462.1		Sturnus vulgaris	Bird
XP_014815100.1		Calidris pugnax	Bird
XP_015144663.1		Gallus gallus	Bird
XP_015489450.1		Parus major	Bird
XP_015723488.1		Coturnix japonica	Bird
XP_017684979.1		Lepidothrix coronata	Bird
XP_021129573.2		Anas platyrhynchos	Bird
XP_021253369.1		Numida meleagris	Bird
XP_021388266.1		Lonchura striata domestica	Bird
XP_025904848.1		Nothoprocta perdicaria	Bird
XP_026707991.1		Athene cunicularia	Bird
XP_027492701.1		Corapipo altera	Bird
XP_027533797.1		Neopelma chrysocephalum	Bird
XP_027607754.1		Pipra filicauda	Bird
XP_027743624.1		Empidonax traillii	Bird
XP_029815342.1		Manacus vitellinus	Bird
XP_029875093.1		Aquila chrysaetos chrysaetos	Bird
XP_030344420.1		Strigops habroptila	Bird
XP_030808352.1		Camarhynchus parvulus	Bird
XP_031460221.1		Phasianus colchicus	Bird
AAA96435.1		Squalus acanthias	Fish
XP_007898326.1	A0A4W3JP80	Callorhinchus milii	Fish
XP_017326054.1	A0A2D0R655	Ictalurus punctatus	Fish
NP_001118181.1	P70087	Oncorhynchus mykiss	Fish
XP_014029216.1	A0A1S3PNL5	Salmo salar	Fish
XP_017562815.1	A0A3B4C6N9	Pygocentrus nattereri	Fish
XP_020313303.1		Oncorhynchus kisutch	Fish
XP_023991956.1		Salvelinus alpinus	Fish
XP_024263196.1		Oncorhynchus tshawytscha	Fish
XP_027011068.1		Tachysurus fulvidraco	Fish
XP_029493053.1		Oncorhynchus nerka	Fish
XP_029567460.1		Salmo trutta	Fish
XP_030200035.1		Gadus morhua	Fish
XP_031415540.1		Clupea harengus	Fish
XP_683282.4		Danio rerio	Fish
AAB62566.1		Micropterus salmoides	Fish
AAD51318.2		Opsanus beta	Fish
AWP12958.1		Scophthalmus maximus	Fish
XP_003445345.1	A0A669F7I5	Oreochromis niloticus	Fish
XP_003962079.1		Takifugu rubripes	Fish
XP_005723336.1	A0A3B4GUS9	Pundamilia nyererei	Fish
XP_005935825.2		Haplochromis burtoni	Fish
XP_007557168.1		Poecilia formosa	Fish
XP_008327035.1		Cynoglossus semilaevis	Fish
XP_008402043.1	A0A3P9P8G0	Poecilia reticulata	Fish
XP_010742744.3		Larimichthys crocea	Fish
XP_012993454.2		Esox lucius	Fish
XP_013866992.1	A0A2I4BGX4	Austrofundulus limnaeus	Fish
XP_014263768.1	A0A3P9BUG4	Maylandia zebra	Fish
XP_015235429.1		Cyprinodon variegatus	Fish
XP_015831330.1		Nothobranchius furzeri	Fish
XP_016305457.1		Sinocyclocheilus anshuiensis	Fish
XP_016410227.1		Sinocyclocheilus rhinocerous	Fish
XP_017279415.1	A0A3Q3BFD6	Kryptolebias marmoratus	Fish
XP_018545987.1		Lates calcarifer	Fish
XP_020491310.1		Labrus bergylta	Fish
XP_020775888.1		Boleophthalmus pectinirostris	Fish
XP_022535790.1		Astyanax mexicanus	Fish
XP_022596293.1		Seriola dumerili	Fish
XP_023192195.1		Xiphophorus maculatus	Fish
XP_023272438.1		Seriola lalandi dorsalis	Fish
XP_024142991.1		Oryzias melastigma	Fish
XP_025999670.1		Astatotilapia calliptera	Fish
XP_026127242.1		Carassius auratus	Fish
XP_026152112.1		Mastacembelus armatus	Fish
XP_026231385.1		Anabas testudineus	Fish
XP_026768709.1		Pangasianodon hypophthalmus	Fish
XP_027877721.1		Xiphophorus couchianus	Fish
XP_028248975.1		Parambassis ranga	Fish
XP_028291508.1		Gouania willdenowi	Fish
XP_028446538.1		Perca flavescens	Fish
XP_028847155.1		Denticeps clupeoides	Fish
XP_028993153.1		Betta splendens	Fish
XP_029108124.1		Scleropages formosus	Fish
XP_029314740.1		Cottoperca gobio	Fish
XP_029386018.1		Echeneis naucrates	Fish
XP_029936624.1		Myripristis murdjan	Fish
XP_029968406.1		Salarias fasciatus	Fish
XP_029981381.1		Sphaeramia orbicularis	Fish
XP_030285237.1		Sparus aurata	Fish
XP_030614556.1		Archocentrus centrarchus	Fish
XP_030641809.1		Chanos chanos	Fish
PIK60972.1		Apostichopus japonicus	Invertebrate
XP_013094731.1	A0A2C9K1Z9	Biomphalaria glabrata	Invertebrate
XP_022109258.1		Acanthaster planci	Invertebrate
XP_022782423.1		Stylophora pistillata	Invertebrate
XP_025084922.1		Pomacea canaliculata	Invertebrate
XP_028393072.1		Dendronephthya gigantea	Invertebrate
XP_030830038.1		Strongylocentrotus purpuratus	Invertebrate
XP_029640743.1		Octopus vulgaris	Invertebrate
XP_013410425.1	A0A1S3JJ36	Lingula anatina	Invertebrate
XP_019618220.1		Branchiostoma belcheri	Invertebrate
XP_020908622.1		Exaiptasia pallida	Invertebrate
EHH55131.1		Macaca fascicularis	Mammal
NP_001074278.1	Q8C196	Mus musculus	Mammal
NP_001179187.1	F1ML89	Bos taurus	Mammal
NP_001866.2	P31327	Homo sapiens	Mammal
NP_058768.1	P07756	Rattus norvegicus	Mammal
PNI67242.1		Pan troglodytes	Mammal
XP_001110375.1		Macaca mulatta	Mammal
XP_001914744.1	A0A5F5PLR6	Equus caballus	Mammal
XP_002712501.1	A0A5F9DG29	Oryctolagus cuniculus	Mammal
XP_002749788.1	F7G8E2	Callithrix jacchus	Mammal
XP_002812854.1	H2P8H2	Pongo abelii	Mammal
XP_002922403.1	D2HJB0	Ailuropoda melanoleuca	Mammal
XP_003474524.1	H0V2H5	Cavia porcellus	Mammal
XP_003925632.1	A0A2K6RZC6	Saimiri boliviensis boliviensis	Mammal
XP_004262813.1	A0A2U3WAM7	Orcinus orca	Mammal
XP_004405424.1		Odobenus rosmarus divergens	Mammal
XP_004427568.1		Ceratotherium simum simum	Mammal
XP_004576924.1		Ochotona princeps	Mammal
XP_004601385.1		Sorex araneus	Mammal
XP_004653572.1		Jaculus jaculus	Mammal
XP_004674866.1		Condylura cristata	Mammal
XP_004767072.1		Mustela putorius furo	Mammal
XP_004851167.1	A0A0P6J923	Heterocephalus glaber	Mammal
XP_005070598.1	A0A1U7Q682	Mesocricetus auratus	Mammal
XP_005331924.1	I3LW12	Ictidomys tridecemlineatus	Mammal
XP_005361486.1		Microtus ochrogaster	Mammal
XP_005396998.1		Chinchilla lanigera	Mammal
XP_005672216.2		Sus scrofa	Mammal
XP_005676548.2	A0A452G0C9	Capra hircus	Mammal
XP_005874241.1	S7PVU7	Myotis brandtii	Mammal
XP_006082538.1		Myotis lucifugus	Mammal
XP_006205317.1		Vicugna pacos	Mammal
XP_006778998.1		Myotis davidii	Mammal
XP_006872806.1		Chrysochloris asiatica	Mammal
XP_006891992.1		Elephantulus edwardii	Mammal
XP_006908549.1		Pteropus alecto	Mammal
XP_006975023.1		Peromyscus maniculatus bairdii	Mammal
XP_007187924.1	A0A384AL46	Balaenoptera acutorostrata scammoni	Mammal
XP_007524578.1	A0A1S2ZU28	Erinaceus europaeus	Mammal
XP_007964328.1		Chlorocebus sabaeus	Mammal
XP_008061693.1	A0A1U7TYY0	Carlito syrichta	Mammal
XP_008143427.1		Eptesicus fuscus	Mammal
XP_008578631.1		Galeopterus variegatus	Mammal
XP_008685686.1	A0A384BSW9	Ursus maritimus	Mammal
XP_008844470.1		Nannospalax galili	Mammal
XP_008957239.1		Pan paniscus	Mammal
XP_010353218.1	A0A2K6PK84	Rhinopithecus roxellana	Mammal
XP_010614348.1		Fukomys damarensis	Mammal
XP_010859420.1		Bison bison bison	Mammal
XP_010958364.1		Camelus bactrianus	Mammal
XP_010993092.2		Camelus dromedarius	Mammal
XP_011787713.1		Colobus angolensis palliatus	Mammal
XP_011821940.1	A0A2K5ZP06	Mandrillus leucophaeus	Mammal
XP_011903227.1	A0A2K5M1E9	Cercocebus atys	Mammal
XP_012606934.1		Microcebus murinus	Mammal
XP_012884553.1	A0A1S3G6V1	Dipodomys ordii	Mammal
XP_014715408.1		Equus asinus	Mammal
XP_016014093.1		Rousettus aegyptiacus	Mammal
XP_017402301.1	A0A2K5QU71	Cebus capucinus imitator	Mammal
XP_018877710.2		Gorilla gorilla gorilla	Mammal
XP_019301655.1		Panthera pardus	Mammal
XP_019694168.1		Felis catus	Mammal
XP_020040059.1		Castor canadensis	Mammal
XP_021011817.1		Mus caroli	Mammal
XP_021054977.1		Mus pahari	Mammal
XP_021522694.1		Aotus nancymaae	Mammal
XP_021558459.1	A0A2Y9I874	Neomonachus schauinslandi	Mammal
XP_021779648.1		Papio anubis	Mammal
XP_022372888.1	A0A2Y9KIF7	Enhydra lutris kenyoni	Mammal
XP_022423298.1	A0A2Y9N207	Delphinapterus leucas	Mammal
XP_023075943.1		Piliocolobus tephrosceles	Mammal
XP_023447981.1		Dasypus novemcinctus	Mammal
XP_023980416.1	A0A2Y9SP16	Physeter catodon	Mammal
XP_024618956.1	A0A341CW49	Neophocaena asiaeorientalis asiaeorientalis	Mammal
XP_025133969.1		Bubalus bubalis	Mammal
XP_025261413.1		Theropithecus gelada	Mammal
XP_025297486.1		Canis lupus dingo	Mammal
XP_025748046.1	A0A3Q7S3M7	Callorhinus ursinus	Mammal
XP_025857997.1	A0A3Q7TAA4	Vulpes vulpes	Mammal
XP_026259133.1		Urocitellus parryii	Mammal
XP_026347816.1	A0A3Q7UHF4	Ursus arctos horribilis	Mammal
XP_026907500.1		Acinonyx jubatus	Mammal
XP_026978206.1		Lagenorhynchus obliquidens	Mammal
XP_027252937.1		Cricetulus griseus	Mammal
XP_027625964.1		Tupaia chinensis	Mammal
XP_027797599.1		Marmota flaviventris	Mammal
XP_027820952.1		Ovis aries	Mammal
XP_028621407.1		Grammomys surdaster	Mammal
XP_028725881.1		Peromyscus leucopus	Mammal
XP_029788790.1		Suricata suricatta	Mammal
XP_030179627.1		Lynx canadensis	Mammal
XP_030708868.1		Globicephala melas	Mammal
XP_031224724.1		Mastomys coucha	Mammal
XP_001369265.1	A0A5F8H2V7	Monodelphis domestica	Mammal
XP_003406132.1	G3SWD7	Loxodonta africana	Mammal
XP_003766009.1		Sarcophilus harrisii	Mammal
XP_004376338.1	A0A2Y9DL85	Trichechus manatus latirostris	Mammal
XP_020864376.1		Phascolarctos cinereus	Mammal
XP_024419503.1		Desmodus rotundus	Mammal
XP_027729628.1		Vombatus ursinus	Mammal
XP_028365229.1		Phyllostomus discolor	Mammal
XP_028924648.1		Ornithorhynchus anatinus	Mammal
XP_007421724.2	UPI000D6A3E52	Python bivittatus	Reptile
XP_008111625.2	UPI0007DB7DA2	Anolis carolinensis	Reptile
XP_015686530.2	UPI0010FAF8D8	Protobothrops mucrosquamatus	Reptile
XP_020636330.1	UPI0009E1CF49	Pogona vitticeps	Reptile
XP_026563532.1	UPI000EAA7247	Pseudonaja textilis	Reptile
XP_028560613.1	UPI00109F28AA	Podarcis muralis	Reptile

## Sheet: Table S4
No.	Codona	Nucleotide change	Amino acid change	% Enzyme activity /[%] 15N ammonia incorporationb	Disease presentationc	UniProt	dbSNP	ClinVar	Clinical Significance	SIFT Score	PoluPhen2 Score	Reference
1	1	c.1A>G	p.Met1Val		Female		rs67752076	VCV000097131	Pathogenic	0	0.064	Oppliger Leibundgut et al. (1995)
2	1	c.1A>T	p.Met1Leu		Neonatal		rs67752076	VCV000097130	Pathogenic	0	0.141	Yamaguchi et al. (2006)		aNucleotide +1 is the A of the translation initiation codon of the NM_000531.3.
3	1	c.2T>C	p.Met1Thr		Female		rs72552295	VCV000097164	Pathogenic	0	0.895	Yamaguchi et al. (2006)		b(%) residual activity in liver or intestine or determined by expression studies; [15N] residual nitrogen incorporation into urea.
4	1	c.3G>A	p.Met1Ile		Female		rs72552296	VCV000097189	Pathogenic	0	0.465	Climent and Rubio (2002b)		cNeonatal – hyperammonemia within the first week of life, severe phenotype; Late – late onset, milder phenotype.
5	26	c.77G>A	p.Arg26Gln	0	Neonatal	VAR_004843	rs1057515879	VCV000368257	Pathogenic	0.36	0.002	Grompe et al. (1989)		dNucleotide change c.591C>A does not correspond to amino acid change p.L201M
6	26	c.77G>C	p.Arg26Pro		Neonatal		rs68031618	VCV000097319	Pathogenic	0.32	0.123	Yamaguchi et al. (2006)		Sequence variants highlighted in yellow are replacements of surface residues that could cause disease by disrupting protein-protein and protein-IMM interactions.
7	39	c.115G>T	p.Gly39Cys		Late	VAR_004844	rs72554306	VCV000097106	Pathogenic	0.05	1	Calvas et al. (1998)		SIFT scores below 0.05 indicate deleterious effect on protein function.
8	39	c.116G>A	p.Gly39Asp		No Information			VCV000915469	Uncertain	0.05	1	Shchlechkov et al. (2009)		SIFT scores above 0.05 indicate tolerated amino acid replacements
9	40	c.118C>T	p.Arg40Cys		Late	VAR_004845	rs1602014500	VCV000654598	Pathogenic/ Likely pathogenic	0	1	Oppliger Leibundgut et al. (1995)		PolyPhen2 scores 0-0.15 indicate benigh effect on protein function.
10	40	c.119G>A	p.Arg40His	0.06	Late	VAR_004846	rs72554307	VCV000011014	Pathogenic	0	0.54	Tuchman et al. (1994b)		PolyPhen2 scores 0.15-0.85 indicate possibly damaging effect on protein function.
11	40	c.119G>T	p.Arg40Leu		Late		rs72554308			0	0.991	Cavicchi et al. (2014		PolyPjen2 scores 0.85-1 indicate damaging effect on protein function.
12	41	c.122A>G	p.Asp41Gly		Female		rs74518351	VCV000287258	Likely pathogenic	0.42	0.103	Yamaguchi et al. (2006)
13	43	c.127C>T	p.Leu43Phe		Female			VCV000933230	Pathogenic	0.02	1	Oppliger Leibundgut et al. (1997)
14	44	c.131C>T	p.Thr44Ile		Female	VAR_004848	rs72554310	VCV000097109	Pathogenic	0.04	1	Yoo et al. (1996)
15	45	c.133C>G	p.Leu45Val		Female	VAR_004850	rs72554311	VCV000097110	Pathogenic	0.06	0.993	Tuchman et al. (1998)
16	45	c.134T>C	p.Leu45Pro		Neonatal	VAR_004849	rs72554312	VCV000010992	Pathogenic	0.01	1	Grompe et al. (1989)
17	47	c.140A>T	p.Asn47Ile		Neonatal	VAR_004852	rs67939655	VCV000097113	Pathogenic	0	0.615	Tuchman et al. (1997)
18	47	c.140A>C	p.Asn47Thr		Female		rs67939655	VCV000097112	Uncertain	0.02	0.07	Yamaguchi et al. (2006)
19	48	c.143T>C	p.Phe48Ser		Female		rs72554315	VCV000097115	Pathogenic	0.02	1	Genet et al. (2000)
20	49	c.145A>C	p.Thr49Pro		Female		rs72554316	VCV000097116	Pathogenic	0.01	0.922	Yamaguchi et al. (2006)
21	50	c.148G>A	p.Gly50Arg		Late	VAR_004853	rs67486158	VCV000097117	Pathogenic	0.58	0.961	Tuchman et al. (1997)
22	52	c.154G>A	p.Glu52Lys		Neonatal		rs66521141	VCV000097118	Pathogenic	0	1	McCullough et al. (2000)
23	52	c.155A>G	p.Glu52Gly		Neonatal		rs72554317	VCV000097120	Pathogenic	0	1	Yamaguchi et al. (2006)
24	52	c.156A>T	p.Glu52Asp	0.04	Late		rs72554318	VCV000097121	Pathogenic	0	1	McCullough et al. (2000)
25	53	c.158T>C	p.Ile53Thr		Late		rs66677059	VCV000097123	Pathogenic	0.02	1	Yamaguchi et al. (2006)
26	53	c.158T>G	p.Ile53Ser		Neonatal		rs66677059	VCV000097122	Uncertain	0.01	1	Yamaguchi et al. (2006)
27	55	c.163T>G	p.Tyr55Asp	0.28	Late	VAR_004854	rs72554319	VCV000097124	Pathogenic	0.4	0.919	Nishiyori et al. (1998)
28	56	c.167T>C	p.Met56Thr	[54%]	Late	VAR_004855	rs72554320	VCV000097125	Likely pathogenic	0.01	0.93	Tuchman et al. (1997)
29	57	c.170T>A	p.Leu57Gln		Neonatal		rs72554321	VCV000097126	Pathogenic	0.01	1	Yamaguchi et al. (2006)
30	59	c.176T>G	Leu59Arg		Late					0.73	0.983	Azevedo et al. (2006)
31	60	c.179C>T	p.Ser60Leu		Female	VAR_004856	rs72554323	VCV000097128	Pathogenic	0.01	0.998	Tuchman et al. (1997)
32	62	c.184G>C	p.Asp62His		No Information					0.52	0.982	Shchlechkov et al. (2009)
33	62	c.185A>G	p.Asp62Gly		Female					0.52	0.998	Caldovic et al. (2015)
34	63	c.188T>C	p.Leu63Pro		Female	VAR_004857	rs72554324	VCV000097129	Pathogenic	0.04	1	Oppliger Leibundgut et al. (1997)
35	67	c.200T>G	p.Ile67Arg		Female		rs72554325	VCV000097132	Pathogenic	0.04	1	Yamaguchi et al. (2006)
36	76	c.227T>C	p.Leu76Ser		Neonatal		rs72554328	VCV000097137	Pathogenic	0.16	0.994	Genet et al. (2000)
37	77	c.231G>T	p.Leu77Phe	[35%]	Late		rs72554329	VCV000097138	Pathogenic	0.02	0.999	McCullough et al. (2000)
38	79	c.236G>A	p.Gly79Glu	0	Neonatal	VAR_004858				0.02	1	Tuchman et al. (1992)
39	80	c.238A>G	p.Lys80Glu		Female		rs72554332	VCV000093219	Pathogenic	0.01	0.468	Schultz and Salo (2000)
40	80	c.240G>T	p.Lys80Asn		Late		rs72554333	VCV000097140	Pathogenic	0.01	0.997	Galloway et al. (2000)
41	83	c.248G>A	p.Gly83Asp		Neonatal	VAR_004860	rs72554336	VCV000097143	Pathogenic	0.01	0.824	Bartholomew & McClellan (1998)
42	88	c.264A>T	p.Lys88Asn	0.03	Late	VAR_004863	rs72554339	VCV000097145	Pathogenic	0	1	Reish et al. (1993)
43	90	c.268A>G	p.Ser90Gly	(<20%)	Female		rs72554340	VCV000097146	Pathogenic	0	1	Takanashi et al. (2002)
44	90	c.269G>A	p.Ser90Asn		Neonatal		rs72554341	VCV000097147	Pathogenic	0	1	McCullough et al. (2000)
45	90	c.270T>G	p.Ser90Arg		Female	VAR_004864	rs72554342	VCV000097148	Pathogenic	0	1	Tuchman et al. (1998)
46	92	c.274C>G	p.Arg92Gly		Female		rs67418243	VCV000097150	Pathogenic	0	0.979	Yamaguchi et al. (2006)
47	92	c.275G>T	p.Arg92Leu		Neonatal		rs66550389	VCV000097154	Pathogenic	0	1	Yamaguchi et al. (2006)
48	92	c.275G>A	p.Arg92Gln	0	Neonatal	VAR_004865	rs66550389	VCV000097153	Pathogenic	0	1	Grompe et al. (1991)
49	92	c.275G>C	p.Arg92Pro		Neonatal		rs66550389	VCV000097152	Pathogenic	0	1	Yamaguchi et al. (2006)
50	93	c.277A>G	p.Thr93Ala		Late	VAR_004866	rs72554344	VCV000097155	Pathogenic	0	1	Tuchman and Plante (1995)
51	93	c.278C>T	p.Thr93Ile		Late?? Female				Pathogenic	0	1
52	94	c.281G>C	p.Arg94Thr		Late	VAR_004867				0	1	Tuchman et al. (1992)
53	95	c.284T>C	p.Leu95Ser		Late		rs72554346	VCV000097156	Pathogenic	0.01	0.283	McCullough et al. (2000)
54	98	c.292G>A	p.Glu98Lys	0.33	Female		rs72554347	VCV000097158	Pathogenic	0	1	Bisanzi et al. (2002)
55	100	c.299G>A	p.Gly100Asp		Female			VCV000870323	Uncertain	0.02	1	Oppliger Leibundgut et al. (1997)
56	100	c.298G>C	Gly100Arg		Late		rs72554349	VCV000097163	Pathogenic	0.01	1	Kim et al. (2006)
57	102	c.304G>C	pAla102Pro		Neonatal		rs72554350	VCV000097165	Pathogenic	0.16	0.993	Storkanova et al. (2013)
58	102	c.305C>A	p.Ala102Glu		Neonatal	VAR_004870				0.24	0.989	Tuchman et al. (1997)
59	105	c.314G>T	p.Gly105Val		Female		rs72554351	VCV000097166	Pathogenic	0	1	Yamaguchi et al. (2006)
60	105	c.314G>A	p.Gly105Glu		Late					0	1	Cavicchi et al. (2014)
61	106	c.316G>A	p.Gly106Arg		Female		rs72554352	VCV000097167	Pathogenic	0	1	McCullough et al. (2000)
62	106	c.317G>A	p.Gly106Glu	<20%	Female					0.01	1	Takanashi et al. (2002)
63	106	c.317G>T	p.Gly106Val		Female		rs67651903	VCV000097169	Pathogenic	0.01	1	Yamaguchi et al. (2006)
64	109	c.327T>C	p.Cys109Arg		Female				Pathogenic	0.05	0.368	Caldovic et al. (2015)
65	111	c.332T>C	p.Leu111Pro		No Information		rs1800324	VCV000010989	Pathogenic	0	1	Grompe et al. (1989)
66	117	c.350A>G	p.His117Arg	0.18	Late	VAR_004873	rs66539573	VCV000097172	Pathogenic	0.08	0.993	Matsuura and Matsuda (1998)
67	117	c.350A>T	p.His117Leu		Late	VAR_004872	rs66539573	VCV000097171	Pathogenic	0.02	0.996	Tuchman et al. (1994a)
68	125	c.374C>T	p.Thr125Met	<1%	Neonatal	VAR_004874	rs72554356	VCV000097175	Pathogenic	0.23	0.688	Gilbert-Dussardier et al. (1996)
69	126	c.377A>G	p.Asp126Gly		Neonatal	VAR_004875	rs72554358	VCV000097177	Uncertain	0	1	Matsuura et al. (1994)
70	131	c.392T>C	p.Leu131Ser		Late		rs72556252	VCV000097186	Pathogenic	0.01	1	Yamaguchi et al. (2006)
71	132	c.394T>C	p.Ser132Pro		Late		rs72556253	VCV000097187	Pathogenic	0	1	Bisanzi et al. (2002)
72	132	c.395C>T	p.Ser132Phe	[78.6%]	Late		rs72556254	VCV000097188	Pathogenic	0	1	Gyato et al. (2004)
73	135	c.404C>A	p.Ala135Glu		Late		rs72556256	VCV000097191	Pathogenic	0.02	0.122	Yamaguchi et al. (2006)
74	136	c.407A>T	p.Asp136Val		Late		rs72556257	VCV000097192	Pathogenic	0.01	0.996	Yamaguchi et al. (2006)
75	137	c.409G>C	p.Ala137Pro		Female		rs72556258	VCV000097193	Pathogenic	0.12	1	Azevedo et al. (2006))
76	137	c.409G>A	p.Ala137Thr		Female					0.09	0.994	Yamaguchi et al. (2006)
77	139	c.416T>C	p.Leu139Ser		Female	VAR_004877	rs72556259	VCV000097195	Pathogenic	0.02	1	Tuchman et al. (1997)
78	140	c.418G>C	p.Ala140Pro		Neonatal	VAR_010605	rs72556260	VCV000097196	Pathogenic	0.03	1	Yamaguchi et al. (2006)
79	140	c.419C>A	pAla140Asp		No Information					0.01	1	Shchlechkov et al. (2009)
80	141	c.421C>G	p.Arg141Gly		Female		rs67960011	VCV000097197	Pathogenic	0	1	Yamaguchi et al. (2006)
81	141	c.422G>A	p.Arg141Gln	0	Neonatal	VAR_004879	rs68026851	VCV000097198	Pathogenic	0	1	Maddalena et al. (1988b)
82	141	c.422G>C	p.Arg141Pro		Female	VAR_004878	rs68026851	VCV000010987	Pathogenic	0	1	Tuchman et al. (1997)
83	142	c.425T>A	p.Val142Glu		Late		rs72556261	VCV000097199	Likely pathogenic	0.01	1	Tuchman et al. (2002)
84	148	c.443T>C	p.Leu148Ser		Neonatal		rs67016166	VCV000097202	Uncertain	0	1	Yamaguchi et al. (2006)
85	148	c.443T>G	p.Leu148Trp		Female		rs67016166	VCV000097203	Pathogenic	0	1	McCullough et al. (2000)
86	148	c.444G>C	p.Leu148Phe		Female	VAR_004880	rs66741318	VCV000097204	Pathogenic	0.01	1	Komaki et al. (1997)
87	148	c.444G>T	p.Leu148Phe	0.17	Female		rs66741318	VCV000011011	Pathogenic	0.01	1	Matsuura and Matsuda (1998)
88	151	c.452T>G	p.Leu151Arg		Female		rs72556265	VCV000097206	Pathogenic	0	1	Yamaguchi et al. (2006)
89	152	c.455C>T	p.Ala152Val	0.037	Late		rs72556266	VCV000097207	Pathogenic	0.06	0.791	Kogo et al. (1998)
90	155	c.463G>T	p.Ala155Ser		Female		rs67890094	VCV000097209	Pathogenic	0.73	0.492	Tuchman et al. (2002)
91	155	c.463G>C	p.Ala155Pro		Female		rs67890094	VCV000097208	Pathogenic	0.03	0.999	Yamaguchi et al. (2006)
92	155	c.464C>A	p.Ala155Glu		Neonatal		rs72556268	VCV000097210	Pathogenic	0.01	0.999	Yamaguchi et al. (2006)
93	158	c.472C>T	p.Pro158Ser		Late					0	1	Storkanova et al. (2013)
94	159	c.476T>C	p.Ile159Thr	0.015	Late	VAR_004881	rs72556269	VCV000097211	Pathogenic	0.01	0.99	Garcia-Perez et al. (1995)
95	159	c.477T>G	p.Ile159Met		Late					0.01	0.978	Ben-Ari et al. (2010)
96	160	c.479T>G	p.Ile160Ser		Female	VAR_012651	rs67954347	VCV000097214	Pathogenic	0	1	Climent and Rubio (2002b)
97	160	c.479T>A	p.Ile160Asn		Neonatal		rs67954347	VCV000097212	Pathogenic	0	1	Yamaguchi et al. (2006)
98	160	c.479T>C	p.Ile160Thr		Neonatal		rs67954347	VCV000097213	Pathogenic	0.01	0.997	Yamaguchi et al. (2006)
99	161	c.481A>G	p.Asn161Asp		Neonatal		rs72556270	VCV000097215	Pathogenic	0	1	Genet et al. (2000)
100	161	c.482A>G	p.Asn161Ser		Neonatal	VAR_004882	rs72556271	VCV000097216	Pathogenic	0	1	Tuchman and Plante (1995)
101	161	c.483T>A	p.Asn161Lys	<10%	Female					0	1	Takanashi et al. (2002)
102	161	c.483T>G	p.Asn161Lys	<10%	Female					0	1	Takanashi et al. (2002)
103	162	c.484G>C	p.Gly162Arg		Female	VAR_004883	rs66626662	VCV000097217	Pathogenic	0.01	1	Yamaguchi et al. (2006)
104	162	c.484G>A	p.Gly162Arg		Neonatal		rs66626662	VCV000011003	Pathogenic	0.01	1	Feldmann et al. (1992)
105	162	c.485G>A	p.Gly162Glu		Neonatal		rs72556272	VCV000097218	Pathogenic	0.01	1	Yamaguchi et al. (2006)
106	164	c.490T>C	p.Ser164Pro		Neonatal		rs72556273	VCV000097219	Uncertain	0.13	1	Yamaguchi et al. (2006)
107	165	c.493G>T	p.Asp165Tyr		Late		rs72556275	VCV000097221	Pathogenic	0	1	Genet et al. (2000)
108	168	c.503A>C	p.His168Pro		Late		rs66867430	VCV000097224	Pathogenic	0	1	Yamaguchi et al. (2006)
109	168	c.503A>G	p.His168Arg		Female	VAR_004885	rs66867430	VCV000097225	Pathogenic	0	1	Vella et al. (1996)
110	168	c.504T>A	p.His168Gln	[69%]	Late	VAR_004884	rs72556276	VCV000097226	Pathogenic	0	1	Tuchman et al. (1997)
111	169	c.505C>G	p.Pro169Ala		Female		rs72556277	VCV000097227	Pathogenic	0	1	Tuchman et al. (2002)
112	169	c.506C>T	p.Pro169Leu		Neonatal		rs72556278	VCV000097228	Likely pathogenic	0	1	Genet et al. (2000)
113	169	c.506C>A	p.Pro169His		Female					0	1	Caldovic et al. (2015)
114	171	c.513G>T	p.Gln171His		Neonatal					0	1	Ali et al. (2018)
115	172	c.514A>T	p.Ile172Phe		Female	VAR_009233	rs72556279	VCV000097229	Pathogenic	0.11	1	Climent et al. (1999)
116	172	c.516C>G	p.Ile172Met		Neonatal	VAR_004886	rs72556280	VCV000097230	Pathogenic	0.15	0.979	Matsuura et al. (1994)
117	172	c.515T>A	Ile172Asn		Late		rs1131692152	VCV000430717	Pathogenic	0.06	1	Ogino et al. (2007)
118	174	c.520G>C	p.Ala174Pro		Female	VAR_004887	rs72556281	VCV000097231	Pathogenic	0.02	1	Tsai et al. (1993)
119	175	c.524A>G	p.Asp175Gly		Late	VAR_004888	rs68033093	VCV000097232	Pathogenic	0	1	Genet et al. (2000)
120	175	c.524A>T	p.Asp175Val		Female		rs68033093	VCV000097233	Uncertain	0	1	Tuchman et al. (1997)
121	176	c.526T>C	p.Tyr176His		Neonatal		rs72556282	VCV000097234	Pathogenic	0.03	0.999	Tuchman et al. (2002)
122	176	c.527A>G	p.Tyr176Cys	0.19	Late	VAR_004889	rs72556283	VCV000097235	Pathogenic	0.02	1	Oppliger Leibundgut et al. (1996b)
123	176	c.527A>C	p.Tyr176Leu		Female					0.57	0.026	Azevedo et al. (2006)
124	178	c.533C>T	p.Thr178Met		Neonatal	VAR_004890	rs72556284	VCV000097237	Pathogenic	0	1	Oppliger Leibundgut et al. (1995)
125	179	c.535C>T	p.Leu179Phe		Late			VCV000840206	Pathogenic	0.02	1	Fantur et al. (2013)
126	179	c.536T>C	p.Leu179Pro		Neonatal		rs72556286	VCV000097238	Likely pathogenic	0	1	Yamaguchi et al. (2006)
127	180	c.539-540AG>CC	p.Gln180Pro	<10%	Neonatal		rs72556287	VCV000097242	Pathogenic	0.2	1	Hübler et al. (2001)
128	181	c.542A>G	p.Glu181Gly		Neonatal	VAR_004893	rs72556290	VCV000097244	Pathogenic	0	0.793	Tuchman et al. (1998)
129	182	c.545A>T	p.His182Leu		Neonatal	VAR_004894	rs72556291	VCV000097245	Pathogenic	0.16	1	Tuchman et al. (1994a)
130	183	c.547T>G	p.Tyr183Asp		Female	VAR_004896	rs72556292	VCV000097246	Pathogenic	0.21	1	Oppliger Leibundgut et al. (1997)
131	183	c.548A>G	p.Tyr183Cys		Neonatal	VAR_004895	rs72556293	VCV000097247	Pathogenic	0.18	1	Reish et al. (1993)
132	186	c.557T>C	p.Leu186Pro		Female					0.01	1	Azevedo et al. (2006)
133	188	c.562G>C	p.Gly188Arg	0.02	Neonatal	VAR_004897	rs72556294	VCV000097248	Pathogenic	0.01	1	Gilbert-Dussadier et al. (1996)
134	188	c.563G>T	p.Gly188Val		Female	VAR_009234	rs72556295	VCV000097249	Pathogenic	0	1	Climent et al. (1999)
135	188	c.563G>C	p.Gly188Ala		No Information					0.02	1	Shchlechkov et al. (2009)
136	191	c.571C>T	p.Leu191Phe	0.057	Late	VAR_012652	rs72556296	VCV000097250	Pathogenic	0.02	0.307	Climent and Rubio (2002b)
137	191	c.572T>G	p.Leu191Arg		Neonatal		rs72556297	VCV000093222	Pathogenic	0	1	Yamaguchi et al. (2006)
138	192	c.576C>G	p.Ser192Arg		Neonatal	VAR_004898	rs72556298	VCV000097251	Uncertain	0.01	1	Matsuura et al. (1993)
139	193	c.577T>C	p.Trp193Arg		Female		rs67284661	VCV000097253	Pathogenic	0	1	Yamaguchi et al. (2006)
140	193	c.577T>G	p.Trp193Gly		Female		rs67284661	VCV000097252	Pathogenic	0	1	Yamaguchi et al. (2006)
141	193	c.579G>C	p.Trp193Cys		No Information					0	1	Shchlechkov et al. (2009)
142	194	c.581T>C	p.Ile194Thr		Late					0.01	0.991	Caldovic et al. (2015)
143	195	c.583G>A	p.Gly195Arg	0	Neonatal	VAR_004899	rs67294955	VCV000097255	Pathogenic	0	1	Tuchman et al. (1994b)
144	196	c.586G>A	p.Asp196Asn		Late		rs66642398	VCV000097257	Pathogenic	0	1	Yamaguchi et al. (2006)
145	196	c.586G>T	p.Asp196Tyr		Neonatal	VAR_004901	rs66642398	VCV000097258	Pathogenic	0	1	Tuchman et al. (1998)
146	196	c.586G>C	p.Asp196His		No Information		rs72556300	VCV000097259	Pathogenic	0	1	Lin et al. (2010)
147	196	c.587A>T	p.Asp196Val	0.07	Neonatal	VAR_004900				0	1	Matsuura et al. (1993)
148	197	c.589G>A	p.Gly197Arg		Female	VAR_009235	rs72556301	VCV000097260	Pathogenic	0.02	1	Climent et al. (1999)
149	197	c.590G>A	p.Gly197Glu		Female	VAR_004902	rs72556302	VCV000097261	Pathogenic	0.03	1	Tuchman et al. (1998)
150	197	c.589G>T	p.Gly197Trp		No Information					0	1	Shchlechkov et al. (2009)
151	198	c.593A>T	p.Asn198Ile		Neonatal		rs72558403	VCV000097262	Pathogenic	0	1	Yamaguchi et al. (2006)
152	198	c.594C>A	p.Asn198Lys		Female	VAR_010606	rs72558404	VCV000097263	Pathogenic	0	1	Popowska et al. (1999)
153	199	c.595A>C	p.Asn199His		Female					0	1	Ali et al. (2018)
154	199	c.595A>G	p.Asn199Asp		Female		rs72558405	VCV000097264	Pathogenic	0	1	Yamaguchi et al. (2006)
155	199	c.596A>G	p.Asn199Ser		Neonatal		rs72558406	VCV000097265	Pathogenic/ Likely pathogenic	0	1	Tuchman et al. (2002)
156	201	c.591C>A	p.Leu201Metd							0.12	1	Shao et al. (2017)
157	201	c.602T>C	p.Leu201Pro		Neonatal	VAR_004903	rs72558407	VCV000097266	Pathogenic	0.05	1	Shimadzu et al. (1998)
158	202	c.604C>T	p.His202Tyr	[49%]	Late	VAR_004904	rs72558408	VCV000097267	Pathogenic	0.45	1	Tuchman et al. (1997)
159	202	c.605A>C	p.His202Pro		Female		rs72558409	VCV000097268	Pathogenic	0.11	0.998	Staudt et al. (1998)
160	203	c.608C>G	p.Ser203Cys		Female	VAR_004905	rs72558410	VCV000097269	Pathogenic	0.04	1	Tuchman et al. (1994a)
161	205	c.613A>G	p.Met205Val		Neonatal		rs72558411	VCV000097270	Pathogenic	0.65	0.904	Genet et al. (2000)
162	205	c.614T>C	p.Met205Thr		Neonatal					0.22	0.991	Kim et al. (2006)
163	206	c.617T>G	p.Met206Arg		Neonatal	VAR_004906	rs72558412	VCV000011012	Uncertain	0	0.998	Tuchman et al. (1997)
164	206	c.618G>C	p.Met206Ile		Female	VAR_012653	rs72558413	VCV000097271	Pathogenic	1	0.069	Climent and Rubio (2002b)
165	207	c.620G>A	p.Ser207Asn		Neonatal		rs72558414	VCV000097272	Pathogenic	0.01	0.996	Yamaguchi et al. (2006)
166	207	c.621C>A	p.Ser207Arg		Neonatal	VAR_004907	rs72558415	VCV000097273	Pathogenic	0.01	1	Shimadzu et al. (1998)
167	208	c.622G>A	p.Ala208Thr	0.04	Late	VAR_004908	rs72558416	VCV000097274	Pathogenic	0.05	1	van Diggelen et al. (1996)
168	209	c.626C>A	p.Ala209Glu					VCV000955152	Pathogenic	0.31	1	Bailly et al. (2015)
169	209	c.626C>T	p.Ala209Val	1% [1.4%]	Neonatal	VAR_004909	rs72558417	VCV000426468	Pathogenic	0.24	1	Garcia-Perez et al. (1995)
170	210	c.628A>C	p.Lys210Glu		Female		rs72558418	VCV000097276	Pathogenic	0	0.993	Storkanova et al. (2013)
171	210	c.630A>C	pLys210Asn		Female					0	1	Azevedo et al. (2006)
172	210	c.628A>C	p.Lys210Gln	0	Female					0	0.897	Valik et al. (2004)
173	213	c.637T>A	p.Met213Lys		Female	VAR_004910				0.03	1	Oppliger Leibundgut et al. (1997)
174	213	c.637T>C	p.Met213Thr		Female					0.13	0.979	Caldovic et al. (2015)
175	213	c.637T>G	p.Met213Arg		No Information					0.02	1	Caldovic et al. (2015)
176	214	c.640C>T	p.His214Tyr		Neonatal	VAR_010607	rs72558420	VCV000097277	Patogenic	0.05	0.98	Yoo et al. (1996)
177	215	c.643C>T	p.Leu215Phe	0.17	Female		rs72558421	VCV000097278	Pathogenic	0.02	0.994	Ueta et al. (2001)
178	216	c.646C>G	p.Gln216Glu		Neonatal	VAR_004911	rs72558423	VCV000010990	Pathogenic	0.79	0.663	Grompe et al. (1989)
179	217	c.650C>A	p.Ala217Glu		Female		rs72558424	VCV000097280	Pathogenic	0.01	0.994	Yamaguchi et al. (2006)
180	218	c.653C>T	p.Ala218Val		No Information			VCV000870314	Pathogenic	0.01	1	Shchlechkov et al. (2009)
181	220	c.658C>G	p.Pro220Ala	0.35	Late	VAR_004912	rs72558425	VCV000097281	Pathogenic	0	1	Oppliger Leibundgut et al. (1996b)
182	220	c.658C>T	p.Pro220Ser				rs72558426	VCV000097282	Pathogenic	0	1	Yu et al. (2019)
183	220	c.659C>T	p.Pro220Leu		Neonatal					0	1	Yamaguchi et al. (2006)
184	221	c.663G>C	p.Lys221Asn		Neonatal		rs281865552	VCV000097287	Pathogenic	0.1	0.977	Yamaguchi et al. (2006)
185	225	c.673C>A	p.Pro225Thr	[42%]	Late	VAR_004915	rs72558428	VCV000429918	Pathogenic	0.15	0.954	Tuchman et al. (1994b)
186	225	c.674C>G	p.Pro225Arg	0	Neonatal	VAR_004914	rs72558428	VCV000097290	Pathogenic	0.05	1	Garcia-Perez et al. (1997)
187	225	c.674C>T	p.Pro225Leu	0% [0.45%]	Neonatal	VAR_004913	rs67120076	VCV000011000	Pathogenic	1	1	Hentzen et al. (1991)
188	233	c.698C>T	p.Ala233Val		Neonatal		rs72558429	VCV000097293	Pathogenic	0.94	0.998	Yamaguchi et al. (2006)
189	239	c.716A>T	p.Glu239Val		Neonatal		rs67283833	VCV000097296	Pathogenic	0.07	0.513	Yamaguchi et al. (2006)
190	239	c.716A>G	p.Glu239Gly		Late		rs67283833	VCV000097295	Pathogenic	0.09	0.85	Yamaguchi et al. (2006)
191	239	c.717G>C	p.Glu239Asp		Female		rs66851495	VCV000097302	Pathogenic	0.16	0.181	Yamaguchi et al. (2006)
192	242	c.725C>T	p.Thr242Ile		Late	VAR_004916	rs72558435	VCV000167409	Pathogenic	0.08	1	Tuchman et al. (1997)
193	244	c.731T>A	p.Leu244Gln	0.08	Late	VAR_004917	rs72558436	VCV000097306	Pathogenic	0.01	0.854	Calvas et al. (1998)
194	247	c.740C>A	p.Thr247Lys	0	Neonatal	VAR_004918	rs72558437	VCV000097308	Pathogenic	0.05	0.974	Tuchman and Plante (1995)
195	249	c.746A>G	p.Asp249Gly		Neonatal					0.16	0.275	Kim et al. (2006)
196	250	c.749C>T	p.Pro250Leu		Late					0.01	1	Caldovic et al. (2015)
197	253	c.757G>A	p.Ala253Thr		Neonatal		rs67330615	VCV000097309	Pathogenic	0	1	Yamaguchi et al. (2006)
198	253	c.757G>C	p.Ala253Pro		Neonatal		rs67330615	VCV000097310	Pathogenic	0	1	Yamaguchi et al. (2006)
199	255	c.764A>C	p.His255Pro		Female	VAR_004919	rs72558440	VCV000097312	Pathogenic	0.08	0.017	Tuchman et al. (1998)
200	260	c.779T>C	p.Leu260Ser		Female		rs72558441	VCV000097318	Pathogenic	0.01	1	Yamaguchi et al. (2006)
201	261	c.782T>C	p. Ile261Thr		Neonatal					0.03	0.821	Li et al. (2018)
202	262	c.785C>A	p.Thr262Lys	0.26	Late	VAR_010608	rs67333670	VCV000097322	Patogenic	0	1	Giorgi et al. (2000)
203	262	c.785C>T	p.Thr262Ile		Late		rs67333670	VCV000097323	Pathogenic	0	1	Yamaguchi et al. (2006)
204	263	c.787G>A	p.Asp263Asn		Female	VAR_004921	rs72558442	VCV000097324	Pathogenic	0	1	Tuchman et al. (1997)
205	263	c.788A>G	p.Asp263Gly		Female	VAR_004920	rs72558443	VCV000097325	Pathogenic	0	1	Tuchman et al. (1998)
206	264	c.790A>G	p.Thr264Ala	0.22	Late	VAR_004922	rs72558444	VCV000097326	Pathogenic	0.06	0.998	Matsuura et al. (1993)
207	264	c.791C>A	p.Thr264Asn		No Information		rs67156896	VCV000097328	Pathogenic	0.01	0.902	Hwu et al. (2003)
208	264	c.791C>T	p.Thr264Ile		Late	VAR_004923	rs67156896	VCV000097327	Pathogenic	0.06	1	Shimadzu et al. (1998)
209	265	c.793T>C	p.Trp265Arg		Late		rs72558445	VCV000097329	Pathogenic	0	0.996	Yamaguchi et al. (2006)
210	265	c.794G>T	p.Trp265Leu	0.56	Late	VAR_010609	rs72558446	VCV000097330	Pathogenic	0.02	1	Giorgi et al. (2000)
211	267	c.799A>C	p.Ser267Arg		Female	VAR_004924	rs72558448	VCV000097332	Pathogenic	0	1	Shimadzu et al. (1998)
212	268	c.803T>C	p.Met268Thr	0.067	Late	VAR_004925	rs72558449	VCV000097333	Pathogenic	0	1	Matsuura et al. (1993)
213	268	c.802A>G	p.Met268Val		No Information					0	0.991	Jamroz at al. (2013)
214	269	c.806G>A	p.Gly269Glu	0.02	Neonatal	VAR_004926	rs72558450	VCV000097334	Pathogenic	0	1	Zimmer et al. (1995)
215	269	c.805G > A	p.Gly269Arg		Neonatal					0	1	Bijarnia-Mahay et al. (2018); Shao et al. (2017)
216	270	c.809A>C	p.Gln270Pro		Female		rs1800328	VCV000097336	Pathogenic	0.01	0.284	Yamaguchi et al. (2006)
217	277	c.829C>T	p.Arg277Trp	5% [59%]	Late	VAR_004930	rs72558454	VCV000010999	Pathogenic	0	1	Finkelstein et al. (1990a)
218	277	c.830G>A	p.Arg277Gln	0.07	Late	VAR_004929	rs66724222	VCV000097339	Pathogenic	0.02	1	Tuchman et al. (1994b)
219	277	c.830G>T	p.Arg277Leu		Late		rs66724222	VCV000097340	Pathogenic	0.01	1	Tuchman et al. (2002)
220	281	c.842T>C	p.Phe281Ser		Neonatal					0	1	Kim et al. (2006)
221	284	c.850T>A	p.Tyr284Asn		Female					0	1	Chongsrisawat V et al. (2018)
222	287	c.860A>C	p.Thr287Pro		Female					0.02	0.998	Caldovic et al. (2015)
223	289	c.867G>C	p.Lys289Asp		Neonatal					0.35	0.67	Caldovic et al. (2015)
224	289	c.867G>T	p.Lys289Asn	0	Neonatal		rs72558456	VCV000097344	Pathogenic	0.07	0.754	Tuchman et al. (2002)
225	297	c.889G>T	p.Asp297Tyr		No Information					0.02	1	Shchlechkov et al. (2009)
226	298	c.892T>C	p.Trp298Arg		Female					0.04	1	Caldovic et al. (2015)
227	298	c.893G>C	p.Trp298Ser	0	Neonatal		rs72558461	VCV000097349	Pathogenic	0.05	0.987	Ensenauer et al. (2005)
228	301	c.902T>C	p.Leu301Ser		Female					0	1	Caldovic et al. (2015)
229	301	c.903A>T	p.Leu301Phe	0.03	Late	VAR_012654	rs72558462	VCV000097350	Likely pathogenic	0.03	1	Climent and Rubio (2002b)
230	302	c.904C>T	p.His302Tyr	0	Neonatal	VAR_004933	rs72558463	VCV000097351	Likely pathogenic	0	1	Oppliger Leibundgut et al. (1996b)
231	302	c.905A>G	p.His302Arg		Neonatal		rs67993095	VCV000097353	Pathogenic	0	1	Genet et al. (2000)
232	302	c.905A>T	p.His302Leu		Female	VAR_004931	rs67993095	VCV000097352	Pathogenic	0	1	Gilbert-Dussadier et al. (1996)
233	302	c.906C>G	p.His302Gln		Late	VAR_004932	rs67870244	VCV000097354	Pathogenic	0	1	Tuchman et al. (1997)
234	303	c.907T>C	p.Cys303Arg		Neonatal	VAR_004934	rs67468335	VCV000097356	Pathogenic	0	1	Calvas et al. (1998)
235	303	c.907T>G	p.Cys303Gly		Neonatal		rs67468335	VCV000097357	Pathogenic	0	0.996	Tuchman et al. (2002)
236	303	c.908G>A	p.Cys303Tyr		Female	VAR_004935	rs72558464	VCV000097358	Pathogenic	0	1	Tuchman et al. (1997)
237	304	c.912G>T	p.Leu304Phe	6% [74%]	Late	VAR_004936	rs72558465	VCV000011008	Pathogenic	0	0.999	Tuchman et al. (1992)
238	305	c.914C>G	p.Pro305Arg		Neonatal		rs67501347	VCV000097360	Likely pathogenic	0	1	Yamaguchi et al. (2006)
239	305	c.914C>A	p.Pro305His		Female	VAR_012655	rs67501347	VCV000097359	Pathogenic	0	1	Climent and Rubio (2002b)
240	306	c.917G>C	p.Arg306Thr		No Information				Pathogenic	0.04	0.999	Meng et al. (2013)
241	310	c.929A>G	p.Glu310Gly		Late		rs72558467	VCV000097362		0	1	Yamaguchi et al. (2006)
242	311	c.931G>A	p.Val311Met		Late		rs72558468	VCV000097363	Pathogenic	0	1	Yamaguchi et al. (2006)
243	311	c.932T>A	p.Val311Glu		Neonatal				Pathogenic	0	1	Caldovic et al. (2015)
244	315	c.943G>T	p.Val315Phe		Female		rs72558470	VCV000097365		0	1	Yamaguchi et al. (2006)
245	315	c.944T>A	p.Val315Asp		Female		rs67414444	VCV000097366	Likely pathogenic	0	1	Tuchman et al. (2002)
246	315	c.944T>G	p.Val315Gly		Female		rs67414444	VCV000097367	Pathogenic	0	1	Tuchman et al. (2002)
247	316	c.947T>C	p.Phe316Ser		Female		rs72558471	VCV000097368	Pathogenic	0.01	0.999	Tuchman et al. (2002)
248	318	c.953C>T	p.Ser318Phe		Female				Pathogenic	0.05	0.555	Genet et al. (2000)
249	320	c.959G>T	p.Arg320Leu	[3.9%]	Neonatal	VAR_004938	rs72558474	VCV000097372	Pathogenic	0.07	0.948	Grompe et al. (1991)
250	322	c.964C>G	p.Leu322Val		Female					0.61	0.643	Caldovic et al. (2015)
251	322	c.965T>C	p.Leu322Pro		No Information					0.01	1	Shchlechkov et al.((2009)
252	323	c.967G>A	p.Val323Met		Late					0	0.999	Kim et al. (2006)
253	326	c.976G>A	p.Glu326Lys		Female	VAR_010610	rs72558476	VCV000097374	Pathogenic	0.01	1	Popowska et al. (1999)
254	330	c.988A>G	p.Arg330Gly		Female	VAR_004939	rs72558478	VCV000097376	Likely pathogenic	0	1	Tuchman et al. (1997)
255	332	c.994T>A	p.Trp332Arg	0	Neonatal		rs72558480	VCV000097378	Likely pathogenic	0.12	1	Rapp et al. (2001)
256	332	c.995G>C	p.Trp332Ser		Neonatal					0.12	0.999	Wang et al. (2014)
257	335	c.1005G>A	p.Met335Ile		Neonatal		rs281865553	VCV000097091	Pathogenic	1	0.98	Tuchman et al. (2002)
258	336	c.1006G>T	p.Ala336Ser		Late	VAR_004940	rs72558486	VCV000097094	Pathogenic	0.49	0.995	Tuchman et al. (1998)
259	337	c.1009G>C	p.Val337Leu	<5%	Late	VAR_004941	rs72558487	VCV000097095	Pathogenic	0.12	0.012	Matsuda and Tanase (1997)
260	339	c.1015G>C	p.Val339Leu		Neonatal	VAR_004942	rs72558488	VCV000097096	Pathogenic	0.34	0.001	Tuchman et al. (1997)
261	339	c.1016T>G	p.Val339Gly		Neonatal					0.09	0.915	Wang et al. (2014)
262	340	c.1018T>C	p.Ser340Pro		Female	VAR_004943	rs72558489	VCV000097097	Pathogenic	0.25	0.996	Oppliger Leibundgut et al. (1997)
263	341	c.1022T>C	p.Leu341Pro		Female	VAR_012657	rs72558490	VCV000097098	Pathogenic	0.01	1	Climent and Rubio (2002b)
264	343	c.1028C>G	p.Thr343Arg		Neonatal			VCV000859988	Pathogenic	0.03	0.945	Caldovic et al. (2015)
265	343	c.1028C>A	p.Thr343Lys		Female	VAR_004944	rs72558491	VCV000097099	Uncertain	0.05	0.101	Tuchman and Plante (1995)
266	345	c.1033T>C	p.Tyr345His		Late		rs66469337	VCV000097100	Pathogenic	0	0.042	Yamaguchi et al. (2006)
267	345	c.1033T>G	p.Tyr345Asp		Female		rs66469337	VCV000011009	Uncertain	0	0.986	Tuchman et al. (1992)
268	345	c.1034A>G	p.Tyr345Cys		Female		rs72558492	VCV000097101	Pathogenic	0	0.999	Caldovic et al. (2015)
269	347	c.1039C>A	p.Pro347Thr		Female		rs72558493	VCV000097102	Pathogenic	0	0.997	Yamaguchi et al. (2006)
270	347	c.1039C>T	p.Pro347Ser		Neonatal					0	0.999	Caldovic et al. (2015)
271	347	c.1040C>T	p.Pro347Leu		Female					0	0.999	Caldovic et al. (2015)
272	349	c.1046T>C	p.Leu349Pro		Female					0	0.973	Caldovic et al. (2015)
273	354	c.1061T>G	p.Phe354Cys	0.018	Late	VAR_004948	rs72558495	VCV000097104	Likely pathogenic	0	1	Myers and Shook (1996)
aNucleotide +1 is the A of the translation initiation codon of the NM_000531.3.
b(%) residual activity in liver or intestine or determined by expression studies; [15N] residual nitrogen incorporation into urea.
cNeonatal – hyperammonemia within the first week of life, severe phenotype; Late – late onset, milder phenotype.
dNucleotide change c.591C>A does not correspond to amino acid change p.L201M
Sequence variants highlighted in yellow are replacements of surface residues that could cause disease by disrupting protein-protein and protein-IMM interactions.
SIFT scores below 0.05 indicate deleterious effect on protein function.
SIFT scores above 0.05 indicate tolerated amino acid replacements
PolyPhen2 scores 0-0.15 indicate benigh effect on protein function.
PolyPhen2 scores 0.15-0.85 indicate possibly damaging effect on protein function.
PolyPjen2 scores 0.85-1 indicate damaging effect on protein function.

## Sheet: Table S5
Mutation	Calculated DDG (kcal/mol)	OTCD Onset	Comment	Reference
p.G39C p.G39D	4.574 5.908	Late		Calvas et al. [1998] Shchlechkov et al. [2009]
p.R40C p.R40H p.R40L		Late	6% residual liver activity. Impaired import of pre-OTC into mitochondria.	Oppliger Leibundgut et al. [1995] Tuchman et al. [1994a] Mavinakere M et al. [2001] Cavicchi et al. [2014]
p.D41G	0.261		Female	Yamaguchi et al. [2006]
p.N47I p.N47T	-1.741 -0.041	Neonatal Female		Tuchman et al. [1997] Yamaguchi et al. [2006]
p.T49P		Female	Replacement with proline can affect protein folding and stability.	Yamaguchi et al. [2006] Shi et al. (1998)
p.G50R	-0.153	Late		Tuchman et al. [1997]
p.E52K p.E52G p.E52D	2.483 2.714 0.261	Neonatal Neonatal Late	The p.E52D has 4% residual liver activity.	McCullough et al. [2000] Yamaguchi et al. [2006]
p.I67R	6.662	Female		Yamaguchi et al. [2006]
p.L76S	9.072	Neonatal		Genet et al. [2000]
p.G79E	4.595	Neonatal	0% residual liver activity. May affect assembly of the OTC trimer.	Tuchman et al. [1992] Tuchman et al. [1995]
p.K80E p.K80N	3.627 1.817	Female Late		Schultz and Salo [2000] Galloway et al. [2000]
p.A102P p.A102E	3.174	Neonatal Neonatal	The A102P replacement can disrupt structure of the H2 a- helix.	Storkanova et al. [2013] Tuchman et al. (1997) Shi et al. (1998)
p.G105V p.G105E	3.462 7.48	Female Late		Yamaguchi et al. [2006] Cavicchi et al. [2014]
p.T125M	0.488	Neonatal	<1% residual liver activity.	Gilbert-Dussardier et al. [1996]
p.D136V	-1.152	Late		Yamaguchi et al. [2006]
p.A152V	2.919	Late	3.70% residual liver activity.	Kogo et al. [1998]
p.D165Y	-2.484	Late		Genet et al. [2000]
p.E181G	1.519	Neonatal		Tuchman et al. [1998]
p.H182L	2.071	Neonatal	May have decreased stability due to loss of ionic interaction with E297.	Tuchman et al. [1994b] Tuchman et al. [1995]
p.Y183D p.Y183C	9.514 6.873	Female Neonatal		Oppliger Leibundgut et al. [1995] Reish et al. [1993]
p.G188R p.G188V p.G188A	4.714 5.201 2.583	Neonatal Female No Info	p.G188R has 2% residual liver activity.	Gilbert-Dussardier et al. [1996] Climent et al. [1999] Shchlechkov et al. [2009]
p.K210E p.K210N p.K210Q	1.961 -0.161 -1.223	Female Female Female	The p.K210Q has 0% residual liver activity.	Storkanova et al. [2013] Azevedo et al. [2006] Valik et al. [2004]
p.K221N	0.598	Neonatal	Splice site error because c.663G>A (p.K221K) has 8% residual activity.	Yamaguchi et al. [2006] Shimadzu et al. [1998]
p.E239V p.E239G p.E239D	-1.86 0.011 0.107	Neonatal Late Female	Splice site error because c.717G>A (p.E239E) causes OTCD	Yamaguchi et al. [2006] Shimadzu et al. [1998]
p.L244Q	5.806	Late	8% residual liver activity.	Calvas et al. [1998]
p.D249G	-0.292	Neonatal		Kim et al. [2006]
p.H255P		Female	The H255P replacement can disrupt structure of the H8 a- helix.	Tuchman et al. (1998) Shi et al. (1998)
p.G269E p.G269R		Neonatal Neonatal	G269 is part of the SMG motif that is important for substrate binding.	Zimmer et al. (1995) Bijarnia-Mahay et al. (2018) Shao et al. (2017)
p.Q270P		Female	Replacement with proline can affect protein folding and stability.	Yamaguchi et al. (2006) Shi et al. (1998)
p.K289D p.K289N	1.529 -0.516	Neonatal Neonatal	The p.K289D has 0% residual liver activity. May affect splicing because last bp of exon 8 is affected.	Caldovic et al. [2015] Tuchman et al. [2002]
p.D297Y	-0.143			Shchlechkov et al. [2009] Tuchman et al. [1995]
p.R320L	-2.712	Neonatal	Residual ureagenesis: 3.9%.	Grompe et al. [1991]
p.L349P		Female	Replacement with proline can affect protein folding and stability.	Caldovic et al. (2015) Shi et al. (1998)

## Sheet: Table S6
NCBI Protein ID	UniProt ID	Species
	P31326.1	Lithobates catesbeianus	Amphibian
XP_030058191.1		Microcaecilia unicolor	Amphibian
XP_018409018.1		Nanorana parkeri	Amphibian
XP_029459052.1		Rhinatrema bivittatum	Amphibian
NP_001079087.1	Q4KLD5	Xenopus laevis	Amphibian
NP_001005795.1	Q6DJ41	Xenopus tropicalis	Amphibian
XP_025928579.1		Apteryx rowi	Bird
XP_013797156.1		Apteryx australis mantelli	Bird
XP_025959904.1		Dromaius novaehollandiae	Bird
XP_010287288.1		Phaethon lepturus	Bird
XP_009886662.1	A0A0A0ANE4	Charadrius vociferus	Bird
XP_011578525.1		Aquila chrysaetos canadensis	Bird
XP_009572980.1	A0A093IRC6	Fulmarus glacialis	Bird
XP_025903088.1		Nothoprocta perdicaria	Bird
XP_009684615.1	A0A093I7F7	Struthio camelus australis	Bird
XP_009706466.1	A0A091MDU9	Cariama cristata	Bird
XP_009489648.1		Pelecanus crispus	Bird
XP_008498546.1	A0A091IF07	Calypte anna	Bird
XP_010299654.1	A0A087VCI8	Balearica regulorum gibbericeps	Bird
XP_009924190.1	A0A091PQH9	Haliaeetus albicilla	Bird
XP_005501724.1	A0A2I0M5Q1	Columba livia	Bird
XP_009281315.1	A0A087R9C6	Aptenodytes forsteri	Bird
XP_027638361.1		Falco peregrinus	Bird
XP_027597677.1	A0A6J2IDA9	Pipra filicauda	Bird
XP_027544665.1		Neopelma chrysocephalum	Bird
XP_027506520.1		Corapipo altera	Bird
KFW80558.1		Manacus vitellinus	Bird
XP_027670189.1		Falco cherrug	Bird
XP_027742040.1		Empidonax traillii	Bird
XP_014809534.1		Calidris pugnax	Bird
KFW63587.1		Pygoscelis adeliae	Bird
KFP80226.1		Acanthisitta chloris	Bird
XP_016152350.1	U3JFT8	Ficedula albicollis	Bird
XP_009471728.1	A0A091VVL7	Nipponia nippon	Bird
XP_013046360.1		Anser cygnoides domesticus	Bird
XP_009644673.1	A0A091IMZ4	Egretta garzetta	Bird
XP_009902495.1	A0A093G587	Picoides pubescens	Bird
XP_005424917.2	A0A6I9HM54	Geospiza fortis	Bird
XP_005014368.1		Anas platyrhynchos	Bird
XP_009970514.1	A0A093FML6	Tyto alba	Bird
XP_031450431.1		Phasianus colchicus	Bird
XP_009556907.1	A0A091FGQ7	Cuculus canorus	Bird
XP_009995643.1		Chaetura pelagica	Bird
XP_021263474.1		Numida meleagris	Bird
XP_015740071.1		Coturnix japonica	Bird
NP_990241.1	Q9YHY9	Gallus gallus	Bird
XP_005144615.2		Melopsittacus undulatus	Bird
XP_018863482.1		Parus major	Bird
XP_014732229.1		Sturnus vulgaris	Bird
KFO58586.1		Corvus brachyrhynchos	Bird
XP_021408658.2		Lonchura striata domestica	Bird
XP_003203057.1	G1NP50	Meleagris gallopavo	Bird
RLW07865.1		Erythrura gouldiae	Bird
XP_012424963.2		Taeniopygia guttata	Bird
XP_030806223.1		Camarhynchus parvulus	Bird
XP_005516780.1		Pseudopodoces humilis	Bird
XP_030090336.1		Serinus canaria	Bird
AAF61407.1		Raja sp.	Fish
XP_020504380.1		Labrus bergylta	Fish
XP_008273779.1	A0A3B4ZHK2	Stegastes partitus	Fish
XP_018557948.1		Lates calcarifer	Fish
XP_028446978.1		Perca flavescens	Fish
XP_019111280.2		Larimichthys crocea	Fish
AWP13292.1		Scophthalmus maximus	Fish
NP_001279554.1	K4GB95	Callorhinchus milii	Fish
XP_029314990.1	A0A6J2S063	Cottoperca gobio	Fish
TKS67025.1		Collichthys lucidus	Fish
XP_031150742.1		Sander lucioperca	Fish
XP_023271555.1		Seriola lalandi dorsalis	Fish
XP_005798125.1	M4ABS1	Xiphophorus maculatus	Fish
XP_027879696.1		Xiphophorus couchianus	Fish
XP_029981420.1		Sphaeramia orbicularis	Fish
XP_020316013.1		Oncorhynchus kisutch	Fish
XP_008326250.1	A0A3P8UUZ1	Cynoglossus semilaevis	Fish
XP_024265496.1		Oncorhynchus tshawytscha	Fish
XP_020794818.1		Boleophthalmus pectinirostris	Fish
XP_022596341.1		Seriola dumerili	Fish
XP_030283583.1		Sparus aurata	Fish
XP_008433366.1		Poecilia reticulata	Fish
XP_007555462.1		Poecilia formosa	Fish
XP_014029678.1	B5XGX0	Salmo salar	Fish
XP_021453505.1		Oncorhynchus mykiss	Fish
XP_029386327.1		Echeneis naucrates	Fish
XP_022521389.1		Astyanax mexicanus	Fish
XP_029567844.1		Salmo trutta	Fish
XP_019945179.1		Paralichthys olivaceus	Fish
XP_029495590.1		Oncorhynchus nerka	Fish
KTF86606.1		Cyprinus carpio	Fish
XP_024141974.1		Oryzias melastigma	Fish
KAA8588015.1		Etheostoma spectabile	Fish
XP_012719931.1	A0A147A9A6	Fundulus heteroclitus	Fish
XP_010776998.1	A0A6I9NPT9	Notothenia coriiceps	Fish
XP_004551382.1	A0A3P9DK10	Maylandia zebra	Fish
XP_013872995.1	A0A2I4BZ22	Austrofundulus limnaeus	Fish
RVE58425.1		Oryzias javanicus	Fish
XP_031590450.1		Oreochromis aureus	Fish
XP_023865533.1		Salvelinus alpinus	Fish
XP_022058460.1		Acanthochromis polyacanthus	Fish
XP_018605452.1		Scleropages formosus	Fish
XP_005747208.1	A0A3B4GTI1	Pundamilia nyererei	Fish
XP_017325011.1	A0A2D0R4N5	Ictalurus punctatus	Fish
XP_029967443.1		Salarias fasciatus	Fish
XP_003453013.1	I3K9Z9	Oreochromis niloticus	Fish
XP_010867194.3		Esox lucius	Fish
XP_005945914.1	A0A3Q2X7A6	Haplochromis burtoni	Fish
XP_015240845.1		Cyprinodon variegatus	Fish
XP_026074806.1		Carassius auratus	Fish
XP_026999443.1		Tachysurus fulvidraco	Fish
XP_029935949.1		Myripristis murdjan	Fish
XP_030200050.1		Gadus morhua	Fish
XP_030614179.1		Archocentrus centrarchus	Fish
XP_015821696.1		Nothobranchius furzeri	Fish
XP_028993217.1		Betta splendens	Fish
XP_016309776.1	A0A671SVV7	Sinocyclocheilus anshuiensis	Fish
XP_023150639.1		Amphiprion ocellaris	Fish
BAR47613.1		Heteropneustes fossilis	Fish
XP_026231604.1		Anabas testudineus	Fish
XP_001334671.1	E9QHD9	Danio rerio	Fish
XP_017265650.1	A0A3Q3BSJ4	Kryptolebias marmoratus	Fish
TWW81005.1		Takifugu flavidus	Fish
XP_028249476.1		Parambassis ranga	Fish
CAG05830.1		Tetraodon nigroviridis	Fish
AFM85231.2		Clarias batrachus	Fish
XP_030642312.1	A0A6J2WES4	Chanos chanos	Fish
XP_026886872.1		Electrophorus electricus	Fish
XP_017562086.1	A0A3B4DK13	Pygocentrus nattereri	Fish
XP_026150630.1		Mastacembelus armatus	Fish
XP_028291809.1		Gouania willdenowi	Fish
XP_019749967.1		Hippocampus comes	Fish
XP_026768803.1		Pangasianodon hypophthalmus	Fish
XP_028848237.1		Denticeps clupeoides	Fish
XP_029691089.1		Takifugu rubripes	Fish
PIK38456.1		Apostichopus japonicus	Invertebrtate
XP_002595787.1	C3Z6N9	Branchiostoma floridae	Invertebrtate
XP_019615005.1		Branchiostoma belcheri	Invertebrtate
XP_020622825.1		Orbicella faveolata	Invertebrtate
XP_022111481.1		Acanthaster planci	Invertebrtate
XP_793635.2		Strongylocentrotus purpuratus	Invertebrtate
XP_025099323.1		Pomacea canaliculata	Invertebrtate
XP_027060048.1		Pocillopora damicornis	Invertebrtate
XP_029181676.1		Acropora millepora	Invertebrtate
XP_022782122.1		Stylophora pistillata	Invertebrtate
XP_015760028.1		Acropora digitifera	Invertebrtate
ELT88040.1		Capitella teleta	Invertebrtate
XP_028415100.1		Dendronephthya gigantea	Invertebrtate
XP_009047613.1	V4AW79	Lottia gigantea	Invertebrtate
XP_031569817.1		Actinia tenebrosa	Invertebrtate
XP_001636725.1	A7RV06	Nematostella vectensis	Invertebrtate
XP_014784365.1	A0A0L8G473	Octopus bimaculoides	Invertebrtate
XP_029655316.1		Octopus vulgaris	Invertebrtate
XP_013401194.1	A0A1S3IUI2	Lingula anatina	Invertebrtate
RUS90778.1		Elysia chlorotica	Invertebrtate
XP_020896709.1		Exaiptasia pallida	Invertebrtate
PAA51261.1		Macrostomum lignano	Invertebrtate
XP_005108221.1		Aplysia californica	Invertebrtate
NP_032795.1	P11725	Mus musculus	Mammal
NP_000522.3	P00480	Homo sapiens	Mammal
NP_037210.1	P00481	Rattus norvegicus	Mammal
XP_006211896.1	A0A6I9IJ23	Vicugna pacos	Mammal
XP_010991130.2		Camelus dromedarius	Mammal
XP_006746640.1	A0A2U3YSD6	Leptonychotes weddellii	Mammal
XP_031227872.1		Mastomys coucha	Mammal
XP_004064050.1	G3R7S1	Gorilla gorilla gorilla	Mammal
XP_010373742.1	A0A2K6R482	Rhinopithecus roxellana	Mammal
XP_030690771.1		Globicephala melas	Mammal
XP_004714622.1		Echinops telfairi	Mammal
XP_022421313.1	A0A2Y9MVT8	Delphinapterus leucas	Mammal
XP_003271041.1	G1QKJ1	Nomascus leucogenys	Mammal
XP_030162080.1		Lynx canadensis	Mammal
XP_010634507.1		Fukomys damarensis	Mammal
XP_029785307.1		Suricata suricatta	Mammal
XP_029419345.1		Nannospalax galili	Mammal
XP_021044134.1		Mus pahari	Mammal
XP_021009587.1		Mus caroli	Mammal
XP_029096787.1		Monodon monoceros	Mammal
NP_001272658.1	D3INW9	Capra hircus	Mammal
XP_007665449.1	F6QRQ6	Ornithorhynchus anatinus	Mammal
XP_028697758.1		Macaca mulatta	Mammal
XP_028737256.1		Peromyscus leucopus	Mammal
XP_028623664.1		Grammomys surdaster	Mammal
XP_004022051.1	P84010	Ovis aries	Mammal
XP_007127820.1	A0A2Y9FRK9	Physeter catodon	Mammal
NP_803453.1	Q9N1U7	Bos taurus	Mammal
XP_008151263.1		Eptesicus fuscus	Mammal
XP_007171713.1	A0A383Z952	Balaenoptera acutorostrata scammoni	Mammal
XP_027969333.1		Eumetopias jubatus	Mammal
XP_027783234.1		Marmota flaviventris	Mammal
XP_027731390.1		Vombatus ursinus	Mammal
XP_006148951.1	L9KS72	Tupaia chinensis	Mammal
XP_027464197.1	A0A6J2EBB8	Zalophus californianus	Mammal
XP_027289132.1		Cricetulus griseus	Mammal
XP_026947136.1		Lagenorhynchus obliquidens	Mammal
XP_014929392.2	A0A6I9ZWD0	Acinonyx jubatus	Mammal
XP_005352903.1		Microtus ochrogaster	Mammal
XP_026369082.1	A0A3Q7XZH7	Ursus arctos horribilis	Mammal
NP_001157474.1	A0A480E1W6 A0A4X1U355	Sus scrofa	Mammal
XP_026243359.1		Urocitellus parryii	Mammal
XP_025867964.1	A0A3Q7SVY1	Vulpes vulpes	Mammal
XP_025790319.1		Puma concolor	Mammal
XP_025713574.1	A0A3Q7N1Q8	Callorhinus ursinus	Mammal
XP_025295839.1		Canis lupus dingo	Mammal
XP_025131872.1		Bubalus bubalis	Mammal
XP_006918321.1		Pteropus alecto	Mammal
XP_003815429.1	A0A2R9AD21	Pan paniscus	Mammal
XP_024419442.1		Desmodus rotundus	Mammal
XP_016799394.1	A0A663DAC2 H2QYG7	Pan troglodytes	Mammal
XP_009232994.1	H2PVB0 A0A663DCY2	Pongo abelii	Mammal
XP_004645963.1		Octodon degus	Mammal
XP_001488800.3		Equus caballus	Mammal
XP_003469387.2	H0VMH8	Cavia porcellus	Mammal
XP_004457704.1		Dasypus novemcinctus	Mammal
XP_010596054.1	G3T4L4	Loxodonta africana	Mammal
XP_003799934.1		Otolemur garnettii	Mammal
XP_004000449.1	M3WE39	Felis catus	Mammal
XP_537995.1	E2RD27	Canis lupus familiaris	Mammal
XP_009195667.1	A0A096N4P9	Papio anubis	Mammal
XP_005324021.1	I3M3I5	Ictidomys tridecemlineatus	Mammal
XP_021537399.1	A0A2Y9GIU7	Neomonachus schauinslandi	Mammal
XP_012303542.1	A0A2K5FA71	Aotus nancymaae	Mammal
XP_004850084.1	G5BMQ9	Heterocephalus glaber	Mammal
XP_021088894.1	A0A3Q0D8F7	Mesocricetus auratus	Mammal
XP_020835299.1		Phascolarctos cinereus	Mammal
XP_020769338.1	A0A6J0Z5C2	Odocoileus virginianus texanus	Mammal
XP_012592134.1		Microcebus murinus	Mammal
XP_019799051.1	A0A2U4C0Z2	Tursiops truncatus	Mammal
XP_002913520.1		Ailuropoda melanoleuca	Mammal
XP_019272829.1		Panthera pardus	Mammal
XP_002762826.1	F7IT11	Callithrix jacchus	Mammal
XP_017520426.1		Manis javanica	Mammal
AAA41769.1		Rattus norvegicus	Mammal
XP_017362498.1	A0A2K5QSM9	Cebus capucinus imitator	Mammal
XP_002719883.1	G1TN19	Oryctolagus cuniculus	Mammal
XP_001379029.1	F6UHY3	Monodelphis domestica	Mammal
XP_016052535.1		Miniopterus natalensis	Mammal
XP_007523277.1	A0A1S2ZR68	Erinaceus europaeus	Mammal
XP_006976965.1	A0A6I9LCW5	Peromyscus maniculatus bairdii	Mammal
XP_006766632.1		Myotis davidii	Mammal
XP_007085537.1		Panthera tigris altaica	Mammal
XP_015343594.1		Marmota marmota marmota	Mammal
XP_005593351.1	A0A2K5U1P3	Macaca fascicularis	Mammal
XP_014708535.1		Equus asinus	Mammal
XP_005880931.1		Myotis brandtii	Mammal
XP_006192065.1		Camelus ferus	Mammal
XP_005889485.1		Bos mutus	Mammal
XP_005414880.1		Chinchilla lanigera	Mammal
XP_004754950.1	M3YME6	Mustela putorius furo	Mammal
XP_004665795.1		Jaculus jaculus	Mammal
XP_004612975.1		Sorex araneus	Mammal
XP_004690002.1		Condylura cristata	Mammal
XP_012497539.1	A0A2K6FYH8	Propithecus coquereli	Mammal
XP_004399776.1	A0A2U3VWB6	Odobenus rosmarus divergens	Mammal
XP_004281391.1		Orcinus orca	Mammal
XP_011797465.1	A0A2K5IQ20	Colobus angolensis palliatus	Mammal
XP_010947829.1		Camelus bactrianus	Mammal
XP_003924095.1	A0A2K6U5E2	Saimiri boliviensis boliviensis	Mammal
XP_008694685.1	A0A384CJU1	Ursus maritimus	Mammal
XP_008577800.1		Galeopterus variegatus	Mammal
XP_008536076.1		Equus przewalskii	Mammal
XP_007989589.1	A0A0D9RNI9	Chlorocebus sabaeus	Mammal
XP_007452038.1	A0A340WRA1	Lipotes vexillifer	Mammal
XP_006864340.1	A0A6I9JNZ5	Chrysochloris asiatica	Mammal
ADB79801.1		Capra hircus	Mammal
XP_015273585.1		Gekko japonicus	Reptile
XP_015670405.1		Protobothrops mucrosquamatus	Reptile
XP_020639525.1	A0A6J0SXI5	Pogona vitticeps	Reptile
XP_026569398.1		Pseudonaja textilis	Reptile
XP_028583243.1		Podarcis muralis	Reptile
XP_003218967.1	G1KQ60	Anolis carolinensis	Reptile
XP_007433306.2		Python bivittatus	Reptile
XP_020639526.1	A0A6J0ST02	Pogona vitticeps	Reptile
XP_016847920.1		Anolis carolinensis	Reptile
AAF61408.1		Sceloporus undulatus	Reptile

## Sheet: References
Ali et al. (2016) Eur. J. Pediatr. 175(3): 339–346
Ali et al. (2018) Biomed Res Int. 4320831.
Aoshima et al. (2001) Prenat. Diagn. 21(8): 634–637
Azevedo et al. [2006] Ann Hum Genet 70, 797-801
Bailly et al. (2015 )Neurology 85(20):e146-7
Bartholomew & McClellan (1998) Hum Mutat 12:220
Ben-Ari et al. (2010) J Hepatol. 52:292–295
Bijarnia-Mahay et al. (2018)Orphanet J Rare Dis. 13(1):174
Bisanzi et al. (2002) Mol Genet Metab 76:137–144
Caldovic et al. (2015) J Genet Genomics. 42(5):181-94
Calvas et al. (1998) Hum Mutat (Suppl 1):S81–S84
Cavicchi et al. (2014) Orphanet J Rare Dis 9, 105
Chen et al. (2018) J. Clin. Lab. Anal. 32(5): e22375
Chongsrisawat V et al. (2018) Gene 679:377-381
Climent and Rubio (2002b) Hum Mutat 19:185–186.
Climent et al. (1999) Hum Mutat 14, 352-353
de Cima et al. (2015) Sci Rep, 5: 16950
Diez-Fernandez et al. (2013) Hum Mutat. 34(8): 1149-59
Diez-Fernandez et al. (2014) Mol Genet Metab. 112(2):123-32
Diez-Fernandez et al. (2015) J Genet Genom, 42: 249-60
Eeds et al. (2006) Mol. Genet. Metab. 89(1-2): 80–86
Ensenauer et al. (2005) Mol Genet Metab 84:363–366
Fan et al. (2019) J Clin Lab Anal, e23124 [Epub]
Fantur et al. (2013) Eur J Paediatr Neurol. 17(1):112-5
Feldmann et al. (1992) J Med Genet 29:471–475
Finckh et al. (1998) Hum. Mutat. 12(3): 206–211
Finkelstein et al. (1990) J Pediatr 117:897–902
Funghini et al. (2012) Gene 493(2): 228–234
Galloway et al. (2000) Ann Clinical Biochem 37 (Pt 5), 727-728
Garcia-Perez et al. (1995) Hum Genet 96: 549–551
Garcia-Perez et al. (1997) J Inherit Metab Dis 20:769–777.
Genet et al. (2000) J Inherit Metab Dis 23, 669-676
Gilbert-Dussadier et al. (1996) Hum Mutat 8:74–76
Giorgi et al. (2000) Hum Mutat 15:380–381
Grompe et al. (1989) Proc Natl Acad Sci USA 86:5888–5892
Grompe et al. (1991) Am J Hum Genet 48, 212-222
Gyato et al. (2004) Ann Neurol 55:80–86.
Haberle et al. (2003) Hum Mutat. 21(4):444
Häberle et al. (2011) Hum Mutat. 32(6):579-89.
Hentzen et al. (1991) Hum Genet 88:153–156
Hübler et al. (2001) Z Geburtshilfe Neonatol. 205(6):236-41
Hwu et al. (2003) Hum Genet 113:365
Jamroz at al. (2013) Neurol Neurochir Pol. 47(3):283-9
Javid-Majid et al. (1996) Biochemistry 35:14362–14369
Khayat et al. (2009) Hum. Genet. 125(3): 336
Kim et al. (2006) Hum Mutat, 27, 1159
Kogo et al. (1998) J Hum Genet 43, 54-58
Komaki et al. (1997) Am J Med Genet 69: 177–181.
Kretz et al. (2012) Mol. Genet. Metab. 106 (3): 375–378
Kurokawa et al. (2007) J Hum Genet. 52(4):349-54.
Li et al. (2018) Med Sci Monit, 24: 7431–7437
Lin et al. (2010) Hum Genet. 127(4):475
Maddalena et al. (1988b) J Clin Invest 82:1353–1358.
Matsuda and Tanase (1997) Am J Med Genet 71:378–383
Matsuura and Matsuda (1998) Ryoikibetsu Shokogun Shirizu 18: 170–174.
Matsuura et al. (1993) Hum Genet 92:49–56
Matsuura et al. (1994) Hum Mutat 3:402–406.
Mavinakere M et al. (2001) J Inherit Metab Dis. 24(6):614-22
McCullough et al. (2000) Am J Med Genet 93, 313-319
Meng et al. (2013) Zhonghua Yi Xue Yi Chuan Xue Za Zhi. 30(2):195-8
Myers and Shook (1996) Am J Emerg Med 14:553–557
Nishiyori et al. (1998) Hum Mutat (Suppl 1):S131–S133
Ogino et al. (2007) Kobe J. Med. Sci. 53, 229-240
Ono et al. (2009) Brain Dev. 31(10): 779–781
Oppliger Leibundgut et al. (1995) Hum Genet 95, 191-196
Oppliger Leibundgut et al. (1996) Hum Mutat 8:333–339
Oppliger Leibundgut et al. (1997) Hum Mutat 9:409–411
Pekkala et al. (2010) Hum. Mutat. 31(7): 801-808
Popowska et al. (1999) J Inherit Metab Dis 22:92–93
Rapp et al. (2001) Eur. J. Pediatr. 160(5): 283–287
Reish et al. (1993) Biochem Med Metab Biol 50, 169-175;
Rokicki et al. (2017) Clin. Chim. Acta 47: 95–100
Schultz and Salo (2000) Arch Dis Child 82, 390-391
Shao et al. (2017) Clin Gen, 92:318–322
Shchlechkov et al. (2009) Mol Genet Metab.96(3):97-105
Shi et al. (1998) J Biol Chem 273(51): 4247–34254
Shimadzu et al. (1998) Hum Mutat (Suppl 1):S5–S7
Staudt et al. (1998) J Inherit Metab Dis 21:71–72.
Storkanova et al. (2013) Clin Genet 84, 552-559
Summar ML (1998) J. Inherit. Metab. Dis. 21 Suppl 1: 30–39
Takanashi et al. (2002) Neurology 59:210–214
Tsai et al. (1993) Hum Genet 91:321–325
Tuchman and Plante (1995) Hum Mutat 5:293–295
Tuchman et al. (1992) Pediatr Res 32, 600-604;
Tuchman et al. (1994a) Hum Mutat 4, 57-60;
Tuchman et al. (1994b) Hum Mutat 3, 318-320;
Tuchman et al. (1995) J Med Genet, 32: 680-8
Tuchman et al. (1997) J Inherit Metab Dis 20, 525-527
Tuchman et al. (1998) J Inherit Metab Dis 21(Suppl 1): 40–58.
Tuchman et al. (2002) Hum Mutat 19, 93-107
Ueta et al. (2001) Clin Chim Acta 308:187–189
Valik et al. (2004) Acta Paediatr 93, 710-711
van Diggelen et al. (1996) Clin Genet. 50:310–316.
Vella et al. (1996) J Inherit Metab Dis 20:517–524.
Wakutani et al. (2004) J Inherit Metab Dis. 27(6):787-8
Wang et al. (2011) Mol. Genet. Metab. 102(1): 103–106
Wang et al. (2014) Zhonghua Yi Xue Yi Chuan Xue Za Zhi 31, 148-151
Yamaguchi et al. (2006) Hum Mutat 27, 626-632
Yan et al. (2019) Front. Genet. 10:718
Yap et al. (2019) JIMD Rep, 48: 36-44
Yefimenko et al. (2005) J Mol Biol. 349:127–141
Yoo et al. (1996) J Inherit Metab Dis 19:31–42
Yu et al. (2019) Medicine, 98: 33
Zhang et al. (2018) J. Clin. Lab. Anal. 32(2): e222411
Zhang et al. (2018a) Zhonghua Yi Xue Yi Chuan Xue Za Zhi. 35(6):848-851
Zimmer et al. (1995) J Inherit Metab Dis 18:356–357.
