# Supplementary material for: Mitochondrial Enzymes of the Urea Cycle Cluster at the Inner Mitochondrial Membrane
Source: Front Physiol. 2021 Jan 21;11:542950. doi: 10.3389/fphys.2020.542950 (PMC7860981; doi:10.3389/fphys.2020.542950)
Supplement: Supplementary file 1 [file Data_Sheet_1.zip › SupplementaryData_DataSheet/SupplementaryFile_1_GlyRichPolypeptide.fasta]

>Gly-rich_polypeptide
GGAGGRGGNGGDGGCGGQGGEGGGGGHGGIGGLGGKGGMGGFGGPGGSGGTGGWGGYGGVGG
