# Supplementary material for: Mitochondrial Enzymes of the Urea Cycle Cluster at the Inner Mitochondrial Membrane
Source: Front Physiol. 2021 Jan 21;11:542950. doi: 10.3389/fphys.2020.542950 (PMC7860981; doi:10.3389/fphys.2020.542950)
Supplement: Supplementary file 1 [file Data_Sheet_1.zip › SupplementaryData_DataSheet/SypplementaryFIle_6_MS_MS_RawData.xlsx]

## Sheet: mVS 1787
m/z	intesity
69.9931	145.882		Mass spectrometry data for Figure S6A
69.9983	199.477
70.0035	213.333
70.0086	187.712
70.0138	190.327
70.0189	211.242
70.0241	180.915
70.0292	212.026
70.0344	311.895
70.0395	456.471
70.0447	646.536
70.0499	846.275
70.055	1102.22
70.0602	1578.3
70.0653	2328.1
70.0705	2924.18
70.0756	2446.27
70.0808	1559.48
70.086	1058.04
70.0911	958.431
70.0963	682.614
70.1014	496.471
70.1066	396.078
70.1118	352.68
70.1169	296.732
70.1221	231.634
70.1272	202.092
70.1324	253.333
70.1376	284.967
70.1427	255.948
70.1479	231.111
70.153	219.608
70.1582	203.922
70.1634	182.484
70.1685	133.333
70.1737	146.144
70.1789	169.673
70.184	166.797
70.1892	97.7778
70.1943	66.6667
70.1995	114.51
70.2047	144.837
70.2098	110.065
70.215	70.8497
70.2202	56.2092
70.2253	76.0784
70.2305	77.1242
70.2356	95.4248
70.2408	127.843
70.246	170.719
70.2511	142.222
70.2563	114.51
70.2615	63.0065
70.2666	80.5229
70.2718	91.5033
70.277	86.0131
70.2821	56.4706
70.2873	79.2157
70.2925	92.8105
70.2976	71.8954
70.3028	53.8562
70.308	92.8105
70.3131	109.02
70.3183	49.9346
70.3235	18.3007
70.3286	20.3922
70.3338	33.9869
70.339	36.6013
70.3441	52.549
70.3493	34.5098
70.3545	24.5752
70.3596	26.1438
70.3648	26.9281
70.37	22.4837
70.3751	50.4575
70.3803	83.9216
70.3855	97.2549
70.3907	76.6013
70.3958	60.915
70.401	42.6144
70.4062	31.8954
70.4113	39.2157
70.4165	33.9869
70.4217	19.085
70.4269	40
70.432	85.2288
70.4372	86.0131
70.4424	33.4641
70.4475	11.7647
70.4527	19.085
70.4579	22.7451
70.4631	27.9739
70.4682	56.9935
70.4734	77.1242
70.4786	52.549
70.4837	48.8889
70.4889	104.837
70.4941	142.745
70.4993	93.3333
70.5044	57.7778
70.5096	48.8889
70.5148	53.3333
70.52	56.2092
70.5251	39.2157
70.5303	18.3007
70.5355	16.4706
70.5407	27.7124
70.5458	48.1046
70.551	67.9739
70.5562	48.366
70.5614	15.6863
70.5665	14.1176
70.5717	18.8235
70.5769	26.9281
70.5821	36.8627
70.5873	44.9673
70.5924	54.3791
70.5976	87.8431
70.6028	81.3072
70.608	59.8693
70.6131	76.8627
70.6183	88.6275
70.6235	46.7974
70.6287	14.3791
70.6339	13.0719
70.639	25.098
70.6442	16.4706
70.6494	14.902
70.6546	19.6078
70.6598	44.183
70.6649	57.2549
70.6701	32.1569
70.6753	14.1176
70.6805	19.6078
70.6857	42.8758
70.6908	78.1699
70.696	95.4248
70.7012	68.2353
70.7064	23.5294
70.7116	13.5948
70.7167	18.8235
70.7219	19.8693
70.7271	13.3333
70.7323	15.6863
70.7375	20.3922
70.7427	45.2288
70.7478	58.5621
70.753	37.3856
70.7582	20.3922
70.7634	40
70.7686	89.4118
70.7738	111.895
70.7789	65.3595
70.7841	46.5359
70.7893	60.915
70.7945	69.0196
70.7997	58.3007
70.8049	30.5882
70.81	19.8693
70.8152	16.732
70.8204	19.085
70.8256	15.1634
70.8308	11.2418
70.836	13.3333
70.8412	13.0719
70.8463	22.7451
70.8515	36.0784
70.8567	53.3333
70.8619	36.8627
70.8671	12.0261
70.8723	15.4248
70.8775	34.7712
70.8827	65.8824
70.8878	87.3203
70.893	86.2745
70.8982	57.2549
70.9034	34.5098
70.9086	53.5948
70.9138	55.4248
70.919	36.3399
70.9242	21.4379
70.9294	25.3595
70.9345	46.0131
70.9397	40.7843
70.9449	19.085
70.9501	13.0719
70.9553	21.9608
70.9605	47.0588
70.9657	59.085
70.9709	67.451
70.9761	56.732
70.9813	34.5098
70.9865	41.5686
70.9916	43.9216
70.9968	38.4314
71.002	11.7647
71.0072	15.1634
71.0124	19.6078
71.0176	36.0784
71.0228	52.8105
71.028	56.732
71.0332	52.0261
71.0384	54.902
71.0436	33.7255
71.0488	31.3726
71.054	39.4771
71.0592	57.7778
71.0644	128.366
71.0695	212.549
71.0747	224.575
71.0799	218.301
71.0851	250.719
71.0903	218.301
71.0955	114.51
71.1007	116.863
71.1059	117.647
71.1111	82.6144
71.1163	30.0654
71.1215	22.7451
71.1267	25.3595
71.1319	23.268
71.1371	21.1765
71.1423	31.1111
71.1475	31.8954
71.1527	26.9281
71.1579	31.634
71.1631	40.2614
71.1683	25.8824
71.1735	27.1895
71.1787	46.2745
71.1839	59.6078
71.1891	40.2614
71.1943	16.9935
71.1995	14.1176
71.2047	18.3007
71.2099	16.732
71.2151	11.7647
71.2203	17.2549
71.2255	14.1176
71.2307	16.2092
71.2359	16.9935
71.2411	15.4248
71.2463	24.3137
71.2515	43.1373
71.2567	49.1503
71.2619	23.268
71.2671	16.4706
71.2723	17.2549
71.2775	18.0392
71.2827	17.7778
71.2879	10.9804
71.2931	16.2092
71.2983	13.8562
71.3035	10.1961
71.3087	14.1176
71.3139	15.6863
71.3191	19.3464
71.3243	31.3726
71.3295	43.1373
71.3347	60.3922
71.3399	51.5033
71.3451	25.098
71.3503	19.085
71.3556	36.8627
71.3608	30.5882
71.366	16.732
71.3712	11.2418
71.3764	16.4706
71.3816	35.2941
71.3868	50.4575
71.392	41.8301
71.3972	15.9477
71.4024	24.8366
71.4076	54.902
71.4128	75.2941
71.418	58.5621
71.4232	37.3856
71.4284	21.4379
71.4337	25.098
71.4389	15.6863
71.4441	16.9935
71.4493	17.5163
71.4545	37.3856
71.4597	88.6275
71.4649	99.6078
71.4701	45.7516
71.4753	13.3333
71.4805	12.549
71.4857	20.6536
71.491	11.5033
71.4962	13.0719
71.5014	13.8562
71.5066	15.9477
71.5118	11.5033
71.517	20.6536
71.5222	46.7974
71.5274	69.2811
71.5326	53.3333
71.5379	35.2941
71.5431	66.4052
71.5483	93.3333
71.5535	74.7712
71.5587	36.3399
71.5639	17.2549
71.5691	21.1765
71.5743	19.8693
71.5796	18.0392
71.5848	31.3726
71.59	52.2876
71.5952	65.098
71.6004	58.3007
71.6056	29.5425
71.6108	32.1569
71.6161	42.6144
71.6213	32.6797
71.6265	14.6405
71.6317	33.9869
71.6369	59.085
71.6421	48.366
71.6473	15.9477
71.6526	14.6405
71.6578	17.5163
71.663	17.7778
71.6682	10.9804
71.6734	12.0261
71.6786	13.0719
71.6839	13.0719
71.6891	24.0523
71.6943	37.3856
71.6995	38.4314
71.7047	32.6797
71.71	17.5163
71.7152	18.0392
71.7204	27.451
71.7256	33.7255
71.7308	35.0327
71.736	38.9543
71.7413	18.3007
71.7465	15.1634
71.7517	12.549
71.7569	22.4837
71.7621	40.2614
71.7674	49.6732
71.7726	24.8366
71.7778	12.2876
71.783	13.3333
71.7882	19.3464
71.7935	27.1895
71.7987	33.4641
71.8039	25.6209
71.8091	11.5033
71.8144	15.6863
71.8196	22.4837
71.8248	36.6013
71.83	38.4314
71.8352	24.0523
71.8405	10.4575
71.8457	14.1176
71.8509	16.732
71.8561	12.2876
71.8614	10.719
71.8666	12.2876
71.8718	12.8105
71.877	14.1176
71.8823	13.0719
71.8875	14.902
71.8927	22.2222
71.8979	55.1634
71.9032	88.1046
71.9084	65.3595
71.9136	11.7647
71.9188	12.0261
71.9241	23.7909
71.9293	20.6536
71.9345	13.8562
71.9397	11.2418
71.945	14.902
71.9502	16.9935
71.9554	13.8562
71.9606	13.0719
71.9659	14.3791
71.9711	14.3791
71.9763	16.4706
71.9816	34.7712
71.9868	47.5817
71.992	45.2288
71.9972	48.1046
72.0025	58.8235
72.0077	80.2614
72.0129	87.0588
72.0182	47.5817
72.0234	17.5163
72.0286	14.3791
72.0338	23.268
72.0391	16.732
72.0443	12.2876
72.0495	17.7778
72.0548	16.732
72.06	29.0196
72.0652	42.8758
72.0705	42.3529
72.0757	36.0784
72.0809	53.8562
72.0862	63.7909
72.0914	71.634
72.0966	70.0654
72.1019	89.4118
72.1071	102.222
72.1123	69.8039
72.1176	24.3137
72.1228	15.6863
72.128	28.2353
72.1333	29.8039
72.1385	22.7451
72.1437	11.5033
72.149	14.3791
72.1542	19.3464
72.1594	13.8562
72.1647	15.1634
72.1699	13.8562
72.1751	9.6732
72.1804	13.3333
72.1856	12.8105
72.1908	14.3791
72.1961	35.0327
72.2013	77.6471
72.2065	99.6078
72.2118	100.654
72.217	103.791
72.2223	86.2745
72.2275	37.9085
72.2327	20.3922
72.238	18.3007
72.2432	26.4052
72.2484	37.6471
72.2537	47.0588
72.2589	31.634
72.2642	17.7778
72.2694	14.1176
72.2746	18.3007
72.2799	14.902
72.2851	16.2092
72.2903	12.2876
72.2956	16.4706
72.3008	22.2222
72.3061	38.1699
72.3113	36.6013
72.3165	20.915
72.3218	17.5163
72.327	13.8562
72.3323	16.732
72.3375	15.9477
72.3428	11.7647
72.348	12.8105
72.3532	10.9804
72.3585	17.5163
72.3637	12.2876
72.369	12.8105
72.3742	13.8562
72.3794	13.0719
72.3847	10.9804
72.3899	14.902
72.3952	10.9804
72.4004	15.4248
72.4057	15.9477
72.4109	23.5294
72.4161	31.3726
72.4214	44.4444
72.4266	46.2745
72.4319	27.9739
72.4371	32.4183
72.4424	44.9673
72.4476	38.4314
72.4529	14.6405
72.4581	16.4706
72.4634	31.8954
72.4686	38.9543
72.4738	20.915
72.4791	9.93464
72.4843	13.3333
72.4896	16.732
72.4948	14.902
72.5001	29.281
72.5053	47.3203
72.5106	59.8693
72.5158	44.7059
72.5211	63.5294
72.5263	79.4771
72.5316	66.6667
72.5368	23.5294
72.5421	15.6863
72.5473	18.0392
72.5526	18.8235
72.5578	13.8562
72.5631	16.732
72.5683	33.7255
72.5736	42.0915
72.5788	22.2222
72.5841	15.4248
72.5893	13.3333
72.5946	17.7778
72.5998	17.5163
72.6051	36.8627
72.6103	72.1569
72.6156	73.7255
72.6208	29.0196
72.6261	10.9804
72.6313	27.1895
72.6366	48.8889
72.6418	53.8562
72.6471	53.8562
72.6523	69.0196
72.6576	67.7124
72.6628	64.5752
72.6681	49.9346
72.6733	44.183
72.6786	41.3072
72.6838	48.1046
72.6891	27.1895
72.6943	20.1307
72.6996	15.6863
72.7049	20.3922
72.7101	15.4248
72.7154	11.5033
72.7206	13.5948
72.7259	14.902
72.7311	14.6405
72.7364	24.5752
72.7416	49.6732
72.7469	58.8235
72.7521	55.9477
72.7574	74.7712
72.7627	68.7582
72.7679	28.4967
72.7732	10.719
72.7784	14.902
72.7837	27.451
72.7889	37.9085
72.7942	58.5621
72.7995	62.7451
72.8047	59.6078
72.81	47.5817
72.8152	20.3922
72.8205	19.3464
72.8258	22.2222
72.831	17.7778
72.8363	19.085
72.8415	18.0392
72.8468	18.5621
72.852	27.7124
72.8573	35.5556
72.8626	69.2811
72.8678	81.8301
72.8731	43.6601
72.8783	17.2549
72.8836	29.8039
72.8889	68.2353
72.8941	79.7386
72.8994	63.0065
72.9047	59.3464
72.9099	65.098
72.9152	51.5033
72.9204	17.7778
72.9257	17.2549
72.931	16.9935
72.9362	21.4379
72.9415	12.2876
72.9468	13.0719
72.952	16.2092
72.9573	16.2092
72.9625	30.8497
72.9678	60.6536
72.9731	77.3856
72.9783	58.0392
72.9836	25.6209
72.9889	18.0392
72.9941	23.5294
72.9994	15.9477
73.0047	15.9477
73.0099	14.3791
73.0152	17.7778
73.0205	14.1176
73.0257	14.1176
73.031	15.9477
73.0363	19.6078
73.0415	36.8627
73.0468	46.2745
73.0521	26.9281
73.0573	14.6405
73.0626	31.8954
73.0679	49.9346
73.0731	48.1046
73.0784	45.7516
73.0837	38.6928
73.0889	22.4837
73.0942	33.9869
73.0995	70.5882
73.1047	84.4445
73.11	44.9673
73.1153	17.5163
73.1205	15.6863
73.1258	24.8366
73.1311	37.1242
73.1364	60.6536
73.1416	56.4706
73.1469	31.634
73.1522	26.6667
73.1574	27.451
73.1627	17.5163
73.168	14.3791
73.1732	15.1634
73.1785	13.3333
73.1838	14.6405
73.1891	12.2876
73.1943	13.0719
73.1996	13.3333
73.2049	13.8562
73.2102	12.8105
73.2154	12.2876
73.2207	11.5033
73.226	10.1961
73.2312	15.4248
73.2365	20.1307
73.2418	39.7386
73.2471	50.719
73.2523	30.5882
73.2576	11.5033
73.2629	12.0261
73.2682	17.2549
73.2734	21.9608
73.2787	29.5425
73.284	30.0654
73.2893	18.8235
73.2945	19.085
73.2998	22.7451
73.3051	25.8824
73.3104	22.4837
73.3156	38.9543
73.3209	36.6013
73.3262	17.2549
73.3315	12.8105
73.3367	17.2549
73.342	19.6078
73.3473	13.0719
73.3526	13.5948
73.3579	12.2876
73.3631	12.549
73.3684	16.732
73.3737	30.5882
73.379	56.9935
73.3843	83.6601
73.3895	85.2288
73.3948	53.5948
73.4001	18.3007
73.4054	15.6863
73.4106	19.6078
73.4159	18.0392
73.4212	11.2418
73.4265	14.3791
73.4318	22.4837
73.4371	50.4575
73.4423	90.1961
73.4476	85.4902
73.4529	54.6405
73.4582	39.4771
73.4635	35.5556
73.4687	19.3464
73.474	19.6078
73.4793	18.0392
73.4846	15.6863
73.4899	17.2549
73.4952	16.732
73.5004	31.634
73.5057	46.7974
73.511	35.0327
73.5163	14.1176
73.5216	13.0719
73.5269	30.0654
73.5321	43.3987
73.5374	38.4314
73.5427	15.9477
73.548	27.1895
73.5533	52.0261
73.5586	66.9281
73.5638	38.4314
73.5691	26.6667
73.5744	55.6863
73.5797	68.2353
73.585	32.1569
73.5903	15.6863
73.5956	31.1111
73.6008	71.1111
73.6061	93.5948
73.6114	71.634
73.6167	19.3464
73.622	14.902
73.6273	21.4379
73.6326	20.915
73.6379	14.902
73.6431	24.5752
73.6484	44.7059
73.6537	43.1373
73.659	26.1438
73.6643	16.732
73.6696	26.9281
73.6749	62.4837
73.6802	59.3464
73.6855	20.3922
73.6908	13.0719
73.696	17.5163
73.7013	35.5556
73.7066	49.6732
73.7119	60.3922
73.7172	53.8562
73.7225	40.2614
73.7278	19.3464
73.7331	36.0784
73.7384	76.6013
73.7437	89.1503
73.749	42.0915
73.7542	17.5163
73.7595	12.0261
73.7648	23.5294
73.7701	15.9477
73.7754	14.1176
73.7807	12.0261
73.786	27.7124
73.7913	39.7386
73.7966	45.2288
73.8019	32.4183
73.8072	12.549
73.8125	12.0261
73.8178	15.1634
73.8231	19.085
73.8284	12.549
73.8337	12.0261
73.8389	15.4248
73.8442	12.8105
73.8495	14.3791
73.8548	13.5948
73.8601	12.2876
73.8654	26.6667
73.8707	31.634
73.876	20.915
73.8813	17.5163
73.8866	25.098
73.8919	45.4902
73.8972	40
73.9025	16.2092
73.9078	15.9477
73.9131	15.1634
73.9184	26.4052
73.9237	34.7712
73.929	43.3987
73.9343	23.268
73.9396	16.9935
73.9449	13.3333
73.9502	18.5621
73.9555	11.5033
73.9608	15.1634
73.9661	11.5033
73.9714	13.5948
73.9767	10.4575
73.982	14.6405
73.9873	14.1176
73.9926	10.1961
73.9979	14.3791
74.0032	26.1438
74.0085	39.7386
74.0138	48.1046
74.0191	43.9216
74.0244	26.6667
74.0297	13.5948
74.035	12.8105
74.0403	18.5621
74.0456	20.3922
74.0509	36.6013
74.0562	65.098
74.0615	51.2418
74.0668	14.902
74.0721	12.8105
74.0774	20.1307
74.0827	18.8235
74.088	13.0719
74.0933	9.6732
74.0986	13.8562
74.1039	18.5621
74.1093	33.9869
74.1146	58.8235
74.1199	53.5948
74.1252	28.2353
74.1305	35.0327
74.1358	30.8497
74.1411	34.7712
74.1464	48.8889
74.1517	42.0915
74.157	13.3333
74.1623	14.6405
74.1676	14.6405
74.1729	23.5294
74.1782	30.0654
74.1835	53.8562
74.1889	48.8889
74.1942	19.8693
74.1995	12.2876
74.2048	16.2092
74.2101	19.3464
74.2154	15.9477
74.2207	10.719
74.226	16.4706
74.2313	20.915
74.2366	25.6209
74.2419	15.1634
74.2472	12.8105
74.2526	13.8562
74.2579	13.0719
74.2632	10.9804
74.2685	12.2876
74.2738	9.6732
74.2791	10.9804
74.2844	10.9804
74.2897	19.085
74.295	35.0327
74.3004	45.4902
74.3057	28.2353
74.311	15.1634
74.3163	14.902
74.3216	16.9935
74.3269	16.4706
74.3322	15.6863
74.3375	24.3137
74.3429	20.6536
74.3482	15.9477
74.3535	13.0719
74.3588	12.8105
74.3641	14.6405
74.3694	15.4248
74.3747	16.9935
74.3801	34.5098
74.3854	77.3856
74.3907	111.111
74.396	94.1177
74.4013	64.3137
74.4066	31.8954
74.412	27.1895
74.4173	21.1765
74.4226	21.1765
74.4279	16.732
74.4332	15.9477
74.4385	14.1176
74.4438	16.9935
74.4492	15.4248
74.4545	14.3791
74.4598	14.6405
74.4651	24.8366
74.4704	45.7516
74.4758	49.6732
74.4811	23.7909
74.4864	14.1176
74.4917	24.3137
74.497	38.4314
74.5023	42.8758
74.5077	34.7712
74.513	46.2745
74.5183	59.085
74.5236	46.0131
74.5289	24.5752
74.5343	20.6536
74.5396	52.549
74.5449	93.0719
74.5502	67.1895
74.5555	18.0392
74.5609	12.2876
74.5662	25.098
74.5715	39.2157
74.5768	32.6797
74.5822	23.268
74.5875	24.3137
74.5928	35.2941
74.5981	38.6928
74.6034	37.1242
74.6088	44.9673
74.6141	28.7582
74.6194	17.7778
74.6247	25.8824
74.6301	48.1046
74.6354	61.1765
74.6407	67.451
74.646	60.915
74.6514	32.4183
74.6567	21.9608
74.662	18.8235
74.6673	16.732
74.6727	16.2092
74.678	9.93464
74.6833	14.902
74.6886	12.549
74.694	13.5948
74.6993	13.8562
74.7046	12.8105
74.7099	13.5948
74.7153	11.5033
74.7206	7.5817
74.7259	10.9804
74.7312	11.5033
74.7366	13.0719
74.7419	15.6863
74.7472	19.3464
74.7526	28.7582
74.7579	38.1699
74.7632	36.0784
74.7685	20.915
74.7739	16.9935
74.7792	36.8627
74.7845	52.549
74.7899	41.5686
74.7952	18.0392
74.8005	14.1176
74.8058	15.1634
74.8112	18.8235
74.8165	12.549
74.8218	14.902
74.8272	31.3726
74.8325	70.3268
74.8378	99.8693
74.8432	105.359
74.8485	88.8889
74.8538	53.0719
74.8592	62.4837
74.8645	51.7647
74.8698	35.817
74.8752	47.3203
74.8805	57.2549
74.8858	29.5425
74.8911	14.6405
74.8965	14.902
74.9018	19.8693
74.9072	13.8562
74.9125	11.5033
74.9178	14.1176
74.9232	15.9477
74.9285	27.1895
74.9338	40.2614
74.9392	32.9412
74.9445	11.2418
74.9498	15.1634
74.9552	13.8562
74.9605	23.268
74.9658	33.9869
74.9712	38.9543
74.9765	25.6209
74.9818	17.2549
74.9872	12.0261
74.9925	14.3791
74.9978	12.549
75.0032	12.0261
75.0085	21.1765
75.0139	36.6013
75.0192	42.0915
75.0245	20.6536
75.0299	10.9804
75.0352	14.6405
75.0405	15.9477
75.0459	12.549
75.0512	13.0719
75.0566	11.2418
75.0619	16.9935
75.0672	11.7647
75.0726	13.8562
75.0779	15.1634
75.0833	13.3333
75.0886	13.0719
75.0939	9.41177
75.0993	12.0261
75.1046	12.8105
75.11	16.4706
75.1153	37.6471
75.1206	54.6405
75.126	43.9216
75.1313	16.2092
75.1367	27.451
75.142	38.6928
75.1474	23.268
75.1527	13.0719
75.158	18.5621
75.1634	29.0196
75.1687	25.3595
75.1741	26.6667
75.1794	39.2157
75.1848	47.0588
75.1901	23.0065
75.1954	9.93464
75.2008	19.8693
75.2061	36.0784
75.2115	37.3856
75.2168	22.4837
75.2222	14.902
75.2275	12.2876
75.2329	14.1176
75.2382	14.6405
75.2435	14.3791
75.2489	17.7778
75.2542	40.2614
75.2596	54.3791
75.2649	35.2941
75.2703	12.0261
75.2756	15.9477
75.281	16.2092
75.2863	17.7778
75.2917	11.5033
75.297	13.5948
75.3024	15.4248
75.3077	21.1765
75.3131	39.2157
75.3184	48.366
75.3237	27.7124
75.3291	27.1895
75.3344	28.4967
75.3398	27.1895
75.3451	11.7647
75.3505	9.6732
75.3558	25.098
75.3612	52.2876
75.3665	96.732
75.3719	94.3791
75.3772	48.6275
75.3826	35.0327
75.3879	19.085
75.3933	24.8366
75.3986	16.2092
75.404	17.2549
75.4093	14.1176
75.4147	17.7778
75.4201	21.4379
75.4254	40.2614
75.4308	42.0915
75.4361	19.3464
75.4415	10.1961
75.4468	12.8105
75.4522	18.5621
75.4575	16.9935
75.4629	35.0327
75.4682	48.366
75.4736	28.7582
75.4789	13.8562
75.4843	15.9477
75.4896	15.6863
75.495	20.3922
75.5003	24.0523
75.5057	51.2418
75.5111	64.3137
75.5164	50.4575
75.5218	32.9412
75.5271	18.3007
75.5325	19.3464
75.5378	17.5163
75.5432	21.6993
75.5486	41.8301
75.5539	46.2745
75.5593	25.6209
75.5646	20.1307
75.57	36.6013
75.5753	63.7909
75.5807	54.902
75.586	34.5098
75.5914	17.7778
75.5968	23.0065
75.6021	31.1111
75.6075	65.098
75.6128	72.9412
75.6182	54.1176
75.6236	31.3726
75.6289	39.2157
75.6343	55.6863
75.6396	37.9085
75.645	18.0392
75.6504	33.4641
75.6557	47.0588
75.6611	40
75.6664	16.2092
75.6718	12.2876
75.6772	20.1307
75.6825	37.6471
75.6879	53.3333
75.6932	33.4641
75.6986	15.9477
75.704	13.3333
75.7093	17.7778
75.7147	14.6405
75.7201	15.6863
75.7254	12.8105
75.7308	13.5948
75.7361	19.085
75.7415	25.6209
75.7469	40.7843
75.7522	34.2484
75.7576	18.0392
75.763	15.1634
75.7683	40.2614
75.7737	66.1438
75.7791	54.6405
75.7844	26.1438
75.7898	30.3268
75.7951	30.0654
75.8005	26.6667
75.8059	13.8562
75.8112	15.9477
75.8166	33.4641
75.822	35.5556
75.8273	28.7582
75.8327	35.817
75.8381	52.2876
75.8434	36.8627
75.8488	10.719
75.8542	13.0719
75.8595	20.1307
75.8649	13.8562
75.8703	13.3333
75.8756	11.7647
75.881	13.5948
75.8864	19.8693
75.8918	37.1242
75.8971	44.7059
75.9025	27.1895
75.9079	13.0719
75.9132	19.8693
75.9186	26.6667
75.924	15.1634
75.9293	14.6405
75.9347	22.7451
75.9401	46.5359
75.9454	53.8562
75.9508	31.634
75.9562	29.5425
75.9616	43.3987
75.9669	47.3203
75.9723	19.3464
75.9777	15.9477
75.983	16.732
75.9884	18.3007
75.9938	11.5033
75.9992	14.3791
76.0045	13.8562
76.0099	13.0719
76.0153	11.7647
76.0207	20.1307
76.026	50.4575
76.0314	76.8627
76.0368	57.7778
76.0421	22.4837
76.0475	12.549
76.0529	24.0523
76.0583	45.2288
76.0636	70.3268
76.069	65.6209
76.0744	53.3333
76.0798	56.4706
76.0851	45.4902
76.0905	29.281
76.0959	22.4837
76.1013	14.6405
76.1066	17.7778
76.112	13.3333
76.1174	16.2092
76.1228	33.4641
76.1282	41.5686
76.1335	26.1438
76.1389	16.9935
76.1443	12.8105
76.1497	16.2092
76.155	12.549
76.1604	21.4379
76.1658	38.1699
76.1712	47.0588
76.1766	24.8366
76.1819	9.93464
76.1873	13.5948
76.1927	19.6078
76.1981	15.6863
76.2034	13.3333
76.2088	12.8105
76.2142	15.4248
76.2196	19.085
76.225	61.1765
76.2304	129.15
76.2357	127.059
76.2411	49.1503
76.2465	25.8824
76.2519	64.8366
76.2573	100.131
76.2626	63.7909
76.268	26.1438
76.2734	18.5621
76.2788	38.6928
76.2842	39.7386
76.2895	31.634
76.2949	52.549
76.3003	79.7386
76.3057	76.6013
76.3111	50.1961
76.3165	20.6536
76.3218	48.366
76.3272	48.6275
76.3326	20.6536
76.338	13.5948
76.3434	14.6405
76.3488	18.0392
76.3542	10.719
76.3595	14.902
76.3649	12.2876
76.3703	13.5948
76.3757	15.1634
76.3811	12.549
76.3865	14.3791
76.3919	13.3333
76.3972	13.0719
76.4026	26.6667
76.408	54.1176
76.4134	72.9412
76.4188	59.8693
76.4242	56.2092
76.4296	40
76.435	21.9608
76.4403	14.6405
76.4457	19.085
76.4511	19.8693
76.4565	37.1242
76.4619	48.8889
76.4673	36.0784
76.4727	18.3007
76.4781	14.3791
76.4834	16.9935
76.4888	16.732
76.4942	9.41177
76.4996	16.732
76.505	18.8235
76.5104	38.1699
76.5158	67.9739
76.5212	72.4183
76.5266	30.8497
76.532	13.0719
76.5374	20.915
76.5427	21.1765
76.5481	14.6405
76.5535	14.1176
76.5589	13.3333
76.5643	13.3333
76.5697	19.8693
76.5751	37.1242
76.5805	34.5098
76.5859	26.9281
76.5913	31.3726
76.5967	16.9935
76.6021	13.5948
76.6075	14.902
76.6129	19.8693
76.6182	35.5556
76.6236	62.7451
76.629	65.8824
76.6344	43.9216
76.6398	36.6013
76.6452	48.6275
76.6506	61.9608
76.656	44.4444
76.6614	22.4837
76.6668	11.2418
76.6722	17.7778
76.6776	23.7909
76.683	33.9869
76.6884	34.2484
76.6938	31.634
76.6992	29.0196
76.7046	18.0392
76.71	15.1634
76.7154	15.1634
76.7208	13.5948
76.7262	13.3333
76.7316	28.2353
76.737	53.5948
76.7424	75.817
76.7478	76.0784
76.7532	54.3791
76.7586	17.5163
76.764	20.3922
76.7694	16.732
76.7748	18.0392
76.7802	10.9804
76.7856	11.2418
76.791	16.4706
76.7964	13.5948
76.8018	13.8562
76.8072	13.8562
76.8126	15.4248
76.818	10.9804
76.8234	15.6863
76.8288	14.6405
76.8342	9.15033
76.8396	10.719
76.845	13.3333
76.8504	14.1176
76.8558	13.5948
76.8612	19.8693
76.8666	32.6797
76.872	33.9869
76.8774	20.1307
76.8828	12.0261
76.8882	16.2092
76.8936	24.3137
76.899	43.1373
76.9044	44.4444
76.9098	37.1242
76.9152	63.7909
76.9206	74.2484
76.926	62.4837
76.9314	55.9477
76.9368	48.6275
76.9422	20.3922
76.9477	16.2092
76.9531	18.3007
76.9585	22.7451
76.9639	21.4379
76.9693	32.6797
76.9747	51.2418
76.9801	53.3333
76.9855	36.8627
76.9909	15.4248
76.9963	16.9935
77.0017	14.1176
77.0071	16.9935
77.0125	14.6405
77.0179	26.9281
77.0234	53.3333
77.0288	50.4575
77.0342	20.915
77.0396	12.2876
77.045	13.8562
77.0504	20.915
77.0558	23.268
77.0612	34.2484
77.0666	43.1373
77.072	24.5752
77.0774	14.902
77.0829	12.0261
77.0883	19.085
77.0937	29.0196
77.0991	43.6601
77.1045	30.3268
77.1099	16.732
77.1153	12.8105
77.1207	19.6078
77.1262	18.0392
77.1316	13.0719
77.137	19.3464
77.1424	36.3399
77.1478	44.7059
77.1532	25.3595
77.1586	13.3333
77.164	11.7647
77.1695	20.915
77.1749	43.9216
77.1803	81.5686
77.1857	98.3007
77.1911	93.8562
77.1965	67.1895
77.2019	37.9085
77.2074	25.3595
77.2128	36.6013
77.2182	47.8431
77.2236	38.9543
77.229	19.8693
77.2344	30.5882
77.2398	52.2876
77.2453	43.1373
77.2507	15.9477
77.2561	12.0261
77.2615	16.2092
77.2669	18.8235
77.2724	13.8562
77.2778	14.902
77.2832	14.3791
77.2886	30.0654
77.294	49.1503
77.2994	44.4444
77.3049	16.732
77.3103	12.8105
77.3157	16.4706
77.3211	16.9935
77.3265	11.5033
77.332	20.915
77.3374	51.5033
77.3428	82.0915
77.3482	69.5425
77.3536	41.3072
77.3591	19.6078
77.3645	34.7712
77.3699	67.7124
77.3753	101.699
77.3807	78.4314
77.3862	39.2157
77.3916	19.6078
77.397	26.1438
77.4024	14.6405
77.4078	14.902
77.4133	14.3791
77.4187	13.3333
77.4241	13.8562
77.4295	12.549
77.435	12.0261
77.4404	11.5033
77.4458	11.5033
77.4512	19.085
77.4566	27.7124
77.4621	28.2353
77.4675	18.8235
77.4729	28.2353
77.4783	50.4575
77.4838	66.1438
77.4892	47.0588
77.4946	55.4248
77.5	63.5294
77.5055	70.0654
77.5109	46.5359
77.5163	23.0065
77.5217	24.0523
77.5272	20.3922
77.5326	17.5163
77.538	19.085
77.5435	11.7647
77.5489	15.4248
77.5543	20.6536
77.5597	36.8627
77.5652	39.2157
77.5706	20.6536
77.576	13.5948
77.5814	10.1961
77.5869	16.2092
77.5923	11.2418
77.5977	16.4706
77.6032	12.8105
77.6086	14.3791
77.614	13.0719
77.6194	12.2876
77.6249	10.1961
77.6303	11.5033
77.6357	12.0261
77.6412	10.9804
77.6466	12.0261
77.652	28.4967
77.6575	69.8039
77.6629	89.9346
77.6683	49.9346
77.6738	18.0392
77.6792	14.3791
77.6846	22.4837
77.69	18.0392
77.6955	27.451
77.7009	40.5229
77.7063	34.2484
77.7118	13.8562
77.7172	12.8105
77.7226	15.4248
77.7281	17.5163
77.7335	12.0261
77.7389	12.0261
77.7444	13.3333
77.7498	13.3333
77.7552	12.8105
77.7607	12.2876
77.7661	12.8105
77.7716	11.2418
77.777	14.3791
77.7824	28.7582
77.7879	60.915
77.7933	77.1242
77.7987	43.3987
77.8042	38.4314
77.8096	54.3791
77.815	47.0588
77.8205	12.8105
77.8259	12.8105
77.8313	19.085
77.8368	19.8693
77.8422	14.3791
77.8477	15.6863
77.8531	13.3333
77.8585	10.719
77.864	13.3333
77.8694	17.7778
77.8748	36.0784
77.8803	55.9477
77.8857	36.0784
77.8912	11.5033
77.8966	13.0719
77.902	22.2222
77.9075	30.8497
77.9129	53.5948
77.9184	54.6405
77.9238	27.9739
77.9292	12.8105
77.9347	16.9935
77.9401	21.1765
77.9456	12.2876
77.951	12.2876
77.9564	10.1961
77.9619	11.5033
77.9673	11.2418
77.9728	13.5948
77.9782	13.3333
77.9837	12.2876
77.9891	13.8562
77.9945	10.9804
78	15.9477
78.0054	28.2353
78.0109	46.0131
78.0163	41.0458
78.0218	33.4641
78.0272	31.634
78.0326	18.8235
78.0381	26.1438
78.0435	47.0588
78.049	55.9477
78.0544	48.6275
78.0599	54.3791
78.0653	30.5882
78.0708	21.6993
78.0762	27.7124
78.0816	61.9608
78.0871	77.1242
78.0925	71.634
78.098	49.6732
78.1034	20.915
78.1089	20.1307
78.1143	15.6863
78.1198	20.3922
78.1252	13.5948
78.1307	22.4837
78.1361	31.634
78.1416	41.8301
78.147	21.4379
78.1525	14.6405
78.1579	14.6405
78.1634	14.3791
78.1688	11.7647
78.1743	14.3791
78.1797	11.5033
78.1851	11.2418
78.1906	11.2418
78.196	12.2876
78.2015	14.6405
78.2069	16.732
78.2124	33.9869
78.2178	39.2157
78.2233	37.9085
78.2287	43.3987
78.2342	42.6144
78.2397	38.6928
78.2451	49.9346
78.2506	53.8562
78.256	43.1373
78.2615	24.3137
78.2669	34.2484
78.2724	49.9346
78.2778	45.7516
78.2833	15.4248
78.2887	12.8105
78.2942	27.1895
78.2996	49.9346
78.3051	54.1176
78.3105	26.6667
78.316	13.5948
78.3214	14.3791
78.3269	28.4967
78.3323	54.902
78.3378	74.5098
78.3433	42.8758
78.3487	14.6405
78.3542	11.2418
78.3596	21.4379
78.3651	21.4379
78.3705	32.6797
78.376	38.4314
78.3814	26.1438
78.3869	12.0261
78.3924	14.3791
78.3978	29.0196
78.4033	36.3399
78.4087	23.5294
78.4142	16.732
78.4196	12.8105
78.4251	16.2092
78.4306	13.8562
78.436	20.6536
78.4415	37.1242
78.4469	55.6863
78.4524	58.5621
78.4579	49.9346
78.4633	25.8824
78.4688	18.0392
78.4742	14.902
78.4797	19.6078
78.4851	27.451
78.4906	45.7516
78.4961	52.0261
78.5015	27.9739
78.507	12.549
78.5125	11.7647
78.5179	17.7778
78.5234	10.4575
78.5288	13.8562
78.5343	21.6993
78.5398	31.1111
78.5452	31.3726
78.5507	18.8235
78.5561	14.1176
78.5616	14.1176
78.5671	15.1634
78.5725	13.3333
78.578	13.8562
78.5835	12.549
78.5889	11.5033
78.5944	13.0719
78.5998	13.8562
78.6053	13.5948
78.6108	12.8105
78.6162	11.2418
78.6217	11.5033
78.6272	11.2418
78.6326	13.3333
78.6381	12.549
78.6436	12.2876
78.649	12.549
78.6545	15.4248
78.66	13.8562
78.6654	11.2418
78.6709	11.7647
78.6764	10.719
78.6818	13.0719
78.6873	13.0719
78.6928	8.36601
78.6982	13.3333
78.7037	12.0261
78.7092	11.2418
78.7146	18.3007
78.7201	35.2941
78.7256	49.6732
78.731	31.3726
78.7365	12.0261
78.742	13.3333
78.7474	17.5163
78.7529	14.6405
78.7584	10.719
78.7638	12.0261
78.7693	15.6863
78.7748	25.8824
78.7803	43.3987
78.7857	46.5359
78.7912	18.5621
78.7967	12.549
78.8021	13.3333
78.8076	19.085
78.8131	13.3333
78.8186	14.902
78.824	9.93464
78.8295	20.3922
78.835	41.3072
78.8404	80.2614
78.8459	89.4118
78.8514	60.6536
78.8569	31.3726
78.8623	44.4444
78.8678	75.0327
78.8733	56.732
78.8787	15.4248
78.8842	14.1176
78.8897	16.4706
78.8952	23.7909
78.9006	40
78.9061	52.2876
78.9116	34.5098
78.9171	13.8562
78.9225	13.3333
78.928	19.8693
78.9335	19.085
78.939	34.2484
78.9444	43.1373
78.9499	27.451
78.9554	22.7451
78.9609	44.7059
78.9663	75.5556
78.9718	96.9935
78.9773	98.8235
78.9828	75.2941
78.9883	66.9281
78.9937	32.9412
78.9992	24.0523
79.0047	14.3791
79.0102	26.6667
79.0156	17.5163
79.0211	15.4248
79.0266	11.5033
79.0321	28.2353
79.0376	52.549
79.043	75.5556
79.0485	60.1307
79.054	29.281
79.0595	12.0261
79.065	21.9608
79.0704	21.9608
79.0759	23.5294
79.0814	37.3856
79.0869	42.3529
79.0924	17.5163
79.0978	14.3791
79.1033	15.1634
79.1088	18.8235
79.1143	16.4706
79.1198	19.8693
79.1252	36.8627
79.1307	31.8954
79.1362	15.9477
79.1417	8.88889
79.1472	16.4706
79.1527	16.732
79.1581	15.6863
79.1636	14.6405
79.1691	13.8562
79.1746	14.902
79.1801	15.6863
79.1856	24.0523
79.191	41.3072
79.1965	44.183
79.202	26.4052
79.2075	13.0719
79.213	12.8105
79.2185	17.2549
79.224	14.902
79.2294	22.2222
79.2349	30.8497
79.2404	21.4379
79.2459	17.7778
79.2514	19.3464
79.2569	14.902
79.2624	11.2418
79.2678	11.2418
79.2733	19.6078
79.2788	36.3399
79.2843	70.8497
79.2898	66.1438
79.2953	21.9608
79.3008	14.3791
79.3063	23.268
79.3117	47.5817
79.3172	44.7059
79.3227	24.0523
79.3282	18.8235
79.3337	17.7778
79.3392	24.0523
79.3447	26.4052
79.3502	21.6993
79.3557	13.0719
79.3612	12.549
79.3666	17.2549
79.3721	10.9804
79.3776	14.902
79.3831	16.2092
79.3886	12.549
79.3941	19.085
79.3996	21.4379
79.4051	15.4248
79.4106	14.902
79.4161	12.0261
79.4216	12.549
79.427	12.8105
79.4325	16.2092
79.438	27.9739
79.4435	48.366
79.449	54.6405
79.4545	26.9281
79.46	11.2418
79.4655	13.5948
79.471	32.6797
79.4765	54.3791
79.482	58.8235
79.4875	33.9869
79.493	31.3726
79.4985	26.6667
79.504	19.8693
79.5095	16.2092
79.515	9.41177
79.5204	14.3791
79.5259	14.6405
79.5314	13.3333
79.5369	9.41177
79.5424	16.9935
79.5479	21.9608
79.5534	33.2026
79.5589	33.4641
79.5644	26.1438
79.5699	41.3072
79.5754	71.8954
79.5809	61.4379
79.5864	16.2092
79.5919	12.549
79.5974	15.1634
79.6029	16.4706
79.6084	11.7647
79.6139	14.1176
79.6194	13.5948
79.6249	16.2092
79.6304	16.732
79.6359	33.7255
79.6414	49.6732
79.6469	55.1634
79.6524	36.6013
79.6579	18.0392
79.6634	13.8562
79.6689	15.9477
79.6744	14.1176
79.6799	15.6863
79.6854	11.2418
79.6909	13.5948
79.6964	16.4706
79.7019	14.6405
79.7074	12.8105
79.7129	14.6405
79.7184	26.9281
79.7239	35.0327
79.7294	34.2484
79.7349	36.3399
79.7404	25.098
79.7459	13.0719
79.7514	14.902
79.7569	15.6863
79.7624	15.1634
79.768	11.7647
79.7735	14.6405
79.779	18.5621
79.7845	23.7909
79.79	33.4641
79.7955	25.098
79.801	12.0261
79.8065	16.2092
79.812	14.902
79.8175	15.9477
79.823	11.5033
79.8285	10.4575
79.834	13.3333
79.8395	15.6863
79.845	10.719
79.8505	20.915
79.856	38.6928
79.8616	52.549
79.8671	30.5882
79.8726	10.719
79.8781	17.5163
79.8836	30.8497
79.8891	50.9804
79.8946	53.0719
79.9001	21.9608
79.9056	15.9477
79.9111	24.5752
79.9166	53.3333
79.9221	53.8562
79.9277	32.1569
79.9332	24.0523
79.9387	43.6601
79.9442	64.3137
79.9497	53.8562
79.9552	46.0131
79.9607	48.1046
79.9662	47.8431
79.9717	21.4379
79.9773	14.1176
79.9828	15.9477
79.9883	21.6993
79.9938	17.5163
79.9993	11.5033
80.0048	15.1634
80.0103	14.1176
80.0158	11.7647
80.0214	16.4706
80.0269	20.3922
80.0324	37.3856
80.0379	51.7647
80.0434	41.3072
80.0489	14.902
80.0544	34.7712
80.0599	51.2418
80.0655	36.8627
80.071	10.4575
80.0765	14.1176
80.082	15.9477
80.0875	12.549
80.093	10.719
80.0986	11.5033
80.1041	12.549
80.1096	20.6536
80.1151	41.3072
80.1206	58.5621
80.1261	42.8758
80.1317	14.902
80.1372	26.4052
80.1427	37.1242
80.1482	27.7124
80.1537	12.2876
80.1592	12.0261
80.1648	19.6078
80.1703	15.4248
80.1758	14.3791
80.1813	10.719
80.1868	19.3464
80.1923	31.1111
80.1979	55.1634
80.2034	51.5033
80.2089	36.0784
80.2144	32.6797
80.2199	38.6928
80.2255	30.0654
80.231	14.1176
80.2365	12.549
80.242	19.6078
80.2475	29.5425
80.2531	25.8824
80.2586	17.2549
80.2641	17.2549
80.2696	27.9739
80.2752	44.7059
80.2807	34.5098
80.2862	15.4248
80.2917	11.7647
80.2972	13.8562
80.3028	15.9477
80.3083	11.5033
80.3138	13.8562
80.3193	13.3333
80.3249	22.7451
80.3304	35.817
80.3359	44.4444
80.3414	41.3072
80.347	47.3203
80.3525	41.8301
80.358	25.3595
80.3635	25.3595
80.3691	30.3268
80.3746	44.4444
80.3801	23.5294
80.3856	14.6405
80.3912	18.5621
80.3967	35.0327
80.4022	52.2876
80.4077	48.6275
80.4133	35.5556
80.4188	56.2092
80.4243	49.6732
80.4298	21.6993
80.4354	10.9804
80.4409	18.0392
80.4464	19.8693
80.452	14.902
80.4575	16.2092
80.463	28.4967
80.4685	43.1373
80.4741	52.0261
80.4796	61.9608
80.4851	50.719
80.4907	27.7124
80.4962	15.4248
80.5017	33.2026
80.5072	46.5359
80.5128	32.4183
80.5183	11.5033
80.5238	12.0261
80.5294	15.9477
80.5349	15.4248
80.5404	13.8562
80.546	21.6993
80.5515	61.6993
80.557	92.549
80.5625	61.9608
80.5681	12.8105
80.5736	18.8235
80.5791	40.5229
80.5847	37.9085
80.5902	16.4706
80.5957	9.93464
80.6013	15.6863
80.6068	23.7909
80.6123	15.1634
80.6179	17.2549
80.6234	19.8693
80.6289	46.0131
80.6345	70.3268
80.64	58.5621
80.6455	26.6667
80.6511	17.5163
80.6566	40
80.6622	43.6601
80.6677	16.4706
80.6732	9.41177
[truncated: 111,215 more rows]

## Sheet: rVS 1787
m/z	intesity
69.9383	247.32		Mass spectrometry data for Figure S6B
69.9486	234.51
69.959	188.497
69.9693	337.255
69.9797	339.869
69.99	501.176
70.0003	335.948
70.0107	537.255
70.021	651.503
70.0314	1092.81
70.0417	2021.44
70.0521	4169.67
70.0624	6424.31
70.0728	3746.93
70.0831	2027.97
70.0935	1515.29
70.1038	906.144
70.1142	586.667
70.1245	570.458
70.1349	402.353
70.1453	516.601
70.1556	435.556
70.166	272.418
70.1763	188.497
70.1867	173.333
70.1971	83.9216
70.2074	134.118
70.2178	78.9543
70.2281	120.261
70.2385	156.601
70.2489	191.895
70.2592	87.8431
70.2696	56.4706
70.28	50.9804
70.2903	109.281
70.3007	110.85
70.3111	211.765
70.3214	63.5294
70.3318	111.373
70.3422	156.863
70.3525	62.4837
70.3629	27.7124
70.3733	15.9477
70.3837	10.1961
70.394	10.4575
70.4044	5.75163
70.4148	5.75163
70.4252	19.3464
70.4355	35.5556
70.4459	29.281
70.4563	46.2745
70.4667	4.70588
70.4771	13.5948
70.4874	7.05882
70.4978	30.0654
70.5082	56.732
70.5186	8.36601
70.529	16.9935
70.5394	8.10458
70.5498	15.6863
70.5601	9.41177
70.5705	41.5686
70.5809	43.3987
70.5913	25.6209
70.6017	6.79739
70.6121	6.79739
70.6225	10.1961
70.6329	79.2157
70.6433	16.9935
70.6537	10.1961
70.664	9.93464
70.6744	61.1765
70.6848	8.88889
70.6952	35.5556
70.7056	90.1961
70.716	23.7909
70.7264	7.84314
70.7368	5.22876
70.7472	15.6863
70.7576	18.0392
70.768	45.2288
70.7784	85.4902
70.7888	8.10458
70.7992	18.0392
70.8097	22.2222
70.8201	226.928
70.8305	78.1699
70.8409	29.5425
70.8513	18.5621
70.8617	11.2418
70.8721	12.2876
70.8825	80.2614
70.8929	47.8431
70.9033	12.8105
70.9137	95.9477
70.9242	104.052
70.9346	4.18301
70.945	18.8235
70.9554	4.96732
70.9658	10.9804
70.9762	4.96732
70.9867	9.15033
70.9971	70.5882
71.0075	25.8824
71.0179	87.8431
71.0283	94.3791
71.0388	87.0588
71.0492	138.301
71.0596	380.915
71.07	266.667
71.0805	175.163
71.0909	86.2745
71.1013	184.575
71.1117	74.2484
71.1222	60.1307
71.1326	147.712
71.143	33.9869
71.1535	32.1569
71.1639	21.6993
71.1743	82.6144
71.1848	50.4575
71.1952	28.4967
71.2056	10.4575
71.2161	10.719
71.2265	6.53595
71.2369	2.87582
71.2474	10.4575
71.2578	11.2418
71.2682	25.6209
71.2787	38.1699
71.2891	63.0065
71.2996	63.5294
71.31	34.5098
71.3205	54.902
71.3309	18.3007
71.3413	20.6536
71.3518	29.8039
71.3622	38.1699
71.3727	2.87582
71.3831	8.62745
71.3936	3.66013
71.404	48.6275
71.4145	57.2549
71.4249	5.22876
71.4354	13.0719
71.4458	2.35294
71.4563	8.62745
71.4667	20.6536
71.4772	41.0458
71.4876	3.66013
71.4981	7.5817
71.5086	12.8105
71.519	18.3007
71.5295	63.5294
71.5399	4.18301
71.5504	14.6405
71.5609	43.1373
71.5713	47.5817
71.5818	3.66013
71.5922	11.2418
71.6027	19.3464
71.6132	118.431
71.6236	94.6405
71.6341	35.0327
71.6446	59.8693
71.655	113.464
71.6655	35.5556
71.676	60.6536
71.6864	26.4052
71.6969	102.484
71.7074	44.4444
71.7179	56.2092
71.7283	2.61438
71.7388	11.2418
71.7493	3.13726
71.7597	7.05882
71.7702	3.39869
71.7807	6.79739
71.7912	15.4248
71.8017	105.882
71.8121	6.79739
71.8226	15.4248
71.8331	3.92157
71.8436	16.2092
71.8541	97.5163
71.8645	66.4052
71.875	13.0719
71.8855	16.2092
71.896	7.32026
71.9065	12.549
71.917	130.98
71.9275	102.745
71.9379	48.1046
71.9484	16.4706
71.9589	8.10458
71.9694	10.719
71.9799	71.3726
71.9904	21.9608
72.0009	9.41177
72.0114	5.22876
72.0219	37.1242
72.0324	8.10458
72.0429	6.79739
72.0534	4.18301
72.0639	10.1961
72.0744	55.6863
72.0849	17.2549
72.0954	22.4837
72.1059	73.9869
72.1164	31.3726
72.1269	123.399
72.1374	60.3922
72.1479	20.915
72.1584	13.8562
72.1689	9.15033
72.1794	13.0719
72.1899	69.0196
72.2004	11.2418
72.2109	10.719
72.2214	7.84314
72.2319	55.6863
72.2424	15.1634
72.2529	106.405
72.2635	32.4183
72.274	13.0719
72.2845	8.10458
72.295	9.15033
72.3055	5.4902
72.316	5.4902
72.3265	5.4902
72.3371	4.44444
72.3476	32.6797
72.3581	61.1765
72.3686	47.8431
72.3791	9.6732
72.3897	11.5033
72.4002	4.96732
72.4107	5.75163
72.4212	6.53595
72.4317	24.5752
72.4423	16.9935
72.4528	5.4902
72.4633	7.32026
72.4738	55.4248
72.4844	16.732
72.4949	21.4379
72.5054	97.2549
72.516	36.6013
72.5265	9.41177
72.537	39.2157
72.5476	72.6797
72.5581	45.2288
72.5686	81.8301
72.5792	3.66013
72.5897	19.085
72.6002	75.5556
72.6108	106.405
72.6213	7.05882
72.6319	22.2222
72.6424	56.4706
72.6529	43.6601
72.6635	5.75163
72.674	38.9543
72.6846	6.79739
72.6951	6.79739
72.7056	5.4902
72.7162	5.22876
72.7267	46.0131
72.7373	45.4902
72.7478	4.70588
72.7584	11.7647
72.7689	3.92157
72.7795	90.4575
72.79	147.974
72.8006	5.75163
72.8111	27.7124
72.8217	36.6013
72.8322	70.0654
72.8428	65.3595
72.8533	60.915
72.8639	4.44444
72.8745	12.0261
72.885	3.92157
72.8956	3.92157
72.9061	5.75163
72.9167	21.6993
72.9272	83.9216
72.9378	4.96732
72.9484	14.6405
72.9589	5.22876
72.9695	7.84314
72.9801	34.5098
72.9906	25.6209
73.0012	3.66013
73.0118	7.05882
73.0223	4.70588
73.0329	5.4902
73.0435	9.93464
73.054	109.542
73.0646	42.6144
73.0752	31.634
73.0857	33.7255
73.0963	6.01307
73.1069	10.719
73.1175	25.3595
73.128	99.085
73.1386	70.0654
73.1492	22.4837
73.1598	33.9869
73.1703	20.1307
73.1809	61.6993
73.1915	47.8431
73.2021	12.0261
73.2127	5.4902
73.2232	10.9804
73.2338	49.1503
73.2444	5.22876
73.255	8.88889
73.2656	3.66013
73.2762	31.634
73.2867	47.3203
73.2973	49.6732
73.3079	9.41177
73.3185	13.3333
73.3291	16.9935
73.3397	53.0719
73.3503	5.4902
73.3609	10.719
73.3715	6.53595
73.3821	12.8105
73.3927	13.8562
73.4032	5.75163
73.4138	5.4902
73.4244	4.44444
73.435	34.5098
73.4456	136.471
73.4562	5.22876
73.4668	31.3726
73.4774	5.22876
73.488	47.0588
73.4986	56.732
73.5092	6.01307
73.5198	13.5948
73.5304	6.27451
73.541	11.7647
73.5517	16.2092
73.5623	4.44444
73.5729	57.7778
73.5835	25.8824
73.5941	3.66013
73.6047	3.66013
73.6153	4.18301
73.6259	4.96732
73.6365	6.79739
73.6471	2.35294
73.6577	4.96732
73.6684	3.13726
73.679	46.0131
73.6896	35.817
73.7002	3.66013
73.7108	9.41177
73.7214	3.92157
73.7321	7.84314
73.7427	3.66013
73.7533	5.4902
73.7639	5.75163
73.7745	4.96732
73.7852	3.39869
73.7958	1.30719
73.8064	2.87582
73.817	3.66013
73.8277	3.13726
73.8383	3.66013
73.8489	3.92157
73.8595	15.9477
73.8702	28.2353
73.8808	53.0719
73.8914	11.2418
73.9021	9.15033
73.9127	5.22876
73.9233	5.22876
73.934	2.87582
73.9446	6.01307
73.9552	5.22876
73.9659	55.1634
73.9765	27.9739
73.9871	3.39869
73.9978	6.01307
74.0084	8.36601
74.019	5.22876
74.0297	3.92157
74.0403	4.96732
74.051	55.6863
74.0616	83.3987
74.0723	43.1373
74.0829	57.7778
74.0935	3.39869
74.1042	15.1634
74.1148	6.53595
74.1255	25.3595
74.1361	3.92157
74.1468	7.05882
74.1574	4.96732
74.1681	4.44444
74.1787	5.4902
74.1894	4.44444
74.2	1.83007
74.2107	5.4902
74.2213	24.0523
74.232	50.1961
74.2426	36.0784
74.2533	16.4706
74.264	76.3399
74.2746	5.22876
74.2853	15.9477
74.2959	4.44444
74.3066	7.32026
74.3173	4.18301
74.3279	28.7582
74.3386	27.451
74.3492	3.66013
74.3599	10.4575
74.3706	51.2418
74.3812	30.0654
74.3919	4.18301
74.4026	4.18301
74.4132	4.44444
74.4239	6.01307
74.4346	42.3529
74.4452	73.2026
74.4559	105.621
74.4666	86.7974
74.4773	9.41177
74.4879	20.3922
74.4986	7.32026
74.5093	8.62745
74.5199	4.18301
74.5306	6.01307
74.5413	3.66013
74.552	2.35294
74.5627	4.18301
74.5733	5.4902
74.584	2.35294
74.5947	4.44444
74.6054	3.66013
74.6161	4.18301
74.6267	2.87582
74.6374	6.53595
74.6481	3.66013
74.6588	4.96732
74.6695	3.39869
74.6802	5.4902
74.6909	5.22876
74.7015	4.70588
74.7122	4.70588
74.7229	22.7451
74.7336	65.6209
74.7443	5.75163
74.755	15.6863
74.7657	5.75163
74.7764	24.5752
74.7871	36.6013
74.7978	16.9935
74.8085	75.0327
74.8192	4.70588
74.8299	16.9935
74.8406	6.27451
74.8513	36.3399
74.862	3.39869
74.8727	6.01307
74.8834	4.44444
74.8941	5.4902
74.9048	58.0392
74.9155	21.4379
74.9262	5.75163
74.9369	9.41177
74.9476	56.9935
74.9583	3.66013
74.969	10.1961
74.9797	5.22876
74.9904	4.44444
75.0011	5.75163
75.0118	6.53595
75.0225	6.27451
75.0333	18.0392
75.044	130.196
75.0547	38.6928
75.0654	84.4445
75.0761	9.41177
75.0868	72.4183
75.0975	35.0327
75.1083	7.5817
75.119	7.84314
75.1297	6.01307
75.1404	4.44444
75.1511	4.70588
75.1619	22.7451
75.1726	35.817
75.1833	7.84314
75.194	55.6863
75.2048	41.8301
75.2155	72.9412
75.2262	2.87582
75.2369	24.3137
75.2477	45.4902
75.2584	107.712
75.2691	27.451
75.2798	81.0458
75.2906	8.88889
75.3013	19.085
75.312	16.4706
75.3228	74.2484
75.3335	3.39869
75.3442	24.3137
75.355	107.19
75.3657	42.8758
75.3764	8.36601
75.3872	6.79739
75.3979	11.7647
75.4087	60.1307
75.4194	11.7647
75.4301	72.4183
75.4409	9.93464
75.4516	65.098
75.4624	9.15033
75.4731	11.5033
75.4839	29.5425
75.4946	64.0523
75.5053	4.44444
75.5161	33.2026
75.5268	58.3007
75.5376	41.5686
75.5483	6.79739
75.5591	29.5425
75.5698	60.6536
75.5806	67.1895
75.5913	11.5033
75.6021	25.6209
75.6128	44.183
75.6236	14.6405
75.6344	8.10458
75.6451	8.10458
75.6559	63.0065
75.6666	45.4902
75.6774	30.0654
75.6881	10.4575
75.6989	90.719
75.7097	75.0327
75.7204	11.2418
75.7312	19.3464
75.7419	6.79739
75.7527	6.27451
75.7635	6.53595
75.7742	6.79739
75.785	4.70588
75.7958	5.22876
75.8065	6.01307
75.8173	4.44444
75.8281	2.61438
75.8388	41.0458
75.8496	47.8431
75.8604	4.96732
75.8712	21.9608
75.8819	136.471
75.8927	79.2157
75.9035	13.0719
75.9142	12.2876
75.925	7.5817
75.9358	50.719
75.9466	13.0719
75.9574	4.18301
75.9681	2.87582
75.9789	6.53595
75.9897	19.6078
76.0005	10.4575
76.0113	5.75163
76.022	4.44444
76.0328	59.085
76.0436	45.2288
76.0544	4.18301
76.0652	10.719
76.076	6.01307
76.0867	10.1961
76.0975	7.5817
76.1083	4.44444
76.1191	6.53595
76.1299	2.61438
76.1407	2.35294
76.1515	5.4902
76.1623	4.96732
76.1731	10.1961
76.1839	73.9869
76.1947	70.5882
76.2055	21.1765
76.2163	14.6405
76.2271	8.88889
76.2378	16.4706
76.2486	63.7909
76.2594	5.75163
76.2702	12.549
76.281	5.75163
76.2918	6.01307
76.3027	16.2092
76.3135	15.4248
76.3243	4.96732
76.3351	4.18301
76.3459	3.13726
76.3567	4.96732
76.3675	4.18301
76.3783	6.53595
76.3891	7.84314
76.3999	2.35294
76.4107	4.18301
76.4215	7.5817
76.4323	55.6863
76.4432	10.1961
76.454	6.79739
76.4648	19.085
76.4756	87.5817
76.4864	19.3464
76.4972	60.1307
76.508	20.1307
76.5189	6.79739
76.5297	17.5163
76.5405	42.6144
76.5513	15.6863
76.5621	78.4314
76.573	8.10458
76.5838	68.7582
76.5946	16.732
76.6054	107.974
76.6163	42.3529
76.6271	23.7909
76.6379	9.41177
76.6487	43.3987
76.6596	63.268
76.6704	6.01307
76.6812	15.4248
76.692	5.22876
76.7029	5.75163
76.7137	3.92157
76.7245	5.4902
76.7354	22.2222
76.7462	7.84314
76.757	41.8301
76.7679	48.1046
76.7787	148.497
76.7896	69.5425
76.8004	35.5556
76.8112	32.9412
76.8221	24.8366
76.8329	53.5948
76.8438	5.4902
76.8546	14.1176
76.8654	4.96732
76.8763	4.96732
76.8871	1.56863
76.898	5.4902
76.9088	9.93464
76.9197	65.8824
76.9305	4.70588
76.9414	12.2876
76.9522	3.39869
76.963	8.62745
76.9739	96.4706
76.9848	64.3137
76.9956	3.92157
77.0065	12.549
77.0173	3.66013
77.0282	8.36601
77.039	4.44444
77.0499	38.4314
77.0607	52.0261
77.0716	6.27451
77.0824	10.4575
77.0933	3.66013
77.1042	12.8105
77.115	70.3268
77.1259	14.3791
77.1367	41.3072
77.1476	28.7582
77.1585	44.4444
77.1693	40.5229
77.1802	48.366
77.1911	4.70588
77.2019	11.5033
77.2128	17.2549
77.2237	14.1176
77.2345	4.70588
77.2454	5.22876
77.2563	5.75163
77.2671	9.6732
77.278	63.7909
77.2889	62.2222
77.2998	6.53595
77.3106	16.4706
77.3215	3.92157
77.3324	48.1046
77.3433	56.4706
77.3541	7.84314
77.365	14.3791
77.3759	60.1307
77.3868	27.451
77.3976	24.3137
77.4085	27.7124
77.4194	30.8497
77.4303	75.2941
77.4412	33.2026
77.4521	67.1895
77.4629	6.79739
77.4738	17.7778
77.4847	6.27451
77.4956	38.4314
77.5065	12.0261
77.5174	4.18301
77.5283	5.4902
77.5392	9.6732
77.55	64.3137
77.5609	54.6405
77.5718	8.62745
77.5827	13.3333
77.5936	6.53595
77.6045	42.0915
77.6154	54.3791
77.6263	5.22876
77.6372	13.5948
77.6481	19.3464
77.659	7.84314
77.6699	6.27451
77.6808	4.44444
77.6917	4.70588
77.7026	6.01307
77.7135	1.83007
77.7244	4.44444
77.7353	5.4902
77.7462	5.22876
77.7571	5.22876
77.768	14.1176
77.7789	49.4118
77.7898	3.92157
77.8007	10.4575
77.8116	4.96732
77.8226	12.8105
77.8335	69.8039
77.8444	56.4706
77.8553	149.02
77.8662	24.5752
77.8771	23.0065
77.888	6.01307
77.8989	39.7386
77.9099	70.8497
77.9208	5.4902
77.9317	26.1438
77.9426	3.66013
77.9535	7.84314
77.9645	4.18301
77.9754	4.44444
77.9863	6.01307
77.9972	58.5621
78.0081	96.4706
78.0191	10.4575
78.03	23.7909
78.0409	7.84314
78.0518	51.2418
78.0628	12.8105
78.0737	13.8562
78.0846	6.27451
78.0956	5.22876
78.1065	5.22876
78.1174	3.39869
78.1283	48.1046
78.1393	49.1503
78.1502	5.22876
78.1611	11.7647
78.1721	5.4902
78.183	4.70588
78.1939	4.70588
78.2049	6.01307
78.2158	22.7451
78.2268	56.2092
78.2377	3.39869
78.2486	15.4248
78.2596	2.87582
78.2705	5.75163
78.2815	3.92157
78.2924	5.22876
78.3033	33.2026
78.3143	49.1503
78.3252	39.2157
78.3362	9.6732
78.3471	9.6732
78.3581	11.5033
78.369	31.3726
78.38	6.01307
78.3909	9.41177
78.4019	52.0261
78.4128	30.0654
78.4238	5.4902
78.4347	5.75163
78.4457	4.44444
78.4566	40
78.4676	71.1111
78.4785	36.8627
78.4895	61.4379
78.5005	4.70588
78.5114	12.8105
78.5224	5.22876
78.5333	6.27451
78.5443	3.92157
78.5553	4.18301
78.5662	4.18301
78.5772	8.36601
78.5881	53.8562
78.5991	11.7647
78.6101	54.3791
78.621	36.8627
78.632	36.6013
78.643	4.44444
78.6539	18.0392
78.6649	70.0654
78.6759	4.96732
78.6869	16.4706
78.6978	4.18301
78.7088	6.53595
78.7198	21.9608
78.7307	66.9281
78.7417	5.22876
78.7527	15.9477
78.7637	4.96732
78.7746	61.6993
78.7856	69.2811
78.7966	6.27451
78.8076	41.0458
78.8186	42.3529
78.8295	8.88889
78.8405	11.5033
78.8515	3.13726
78.8625	6.27451
78.8735	7.05882
78.8844	18.0392
78.8954	71.3726
78.9064	5.75163
78.9174	19.6078
78.9284	36.8627
78.9394	50.4575
78.9504	4.18301
78.9614	13.5948
78.9724	5.75163
78.9833	6.53595
78.9943	3.39869
79.0053	16.4706
79.0163	117.124
79.0273	40.2614
79.0383	17.5163
79.0493	6.53595
79.0603	7.32026
79.0713	3.66013
79.0823	4.70588
79.0933	4.70588
79.1043	3.66013
79.1153	3.39869
79.1263	3.39869
79.1373	7.05882
79.1483	5.75163
79.1593	43.9216
79.1703	37.1242
79.1813	66.4052
79.1923	23.7909
79.2033	11.5033
79.2143	9.93464
79.2253	7.05882
79.2363	58.5621
79.2474	27.451
79.2584	4.96732
79.2694	6.53595
79.2804	6.53595
79.2914	55.6863
79.3024	90.4575
79.3134	51.7647
79.3244	4.70588
79.3355	8.62745
79.3465	2.35294
79.3575	6.53595
79.3685	4.70588
79.3795	6.27451
79.3905	4.44444
79.4016	4.70588
79.4126	4.44444
79.4236	4.70588
79.4346	3.66013
79.4457	4.44444
79.4567	3.66013
79.4677	3.92157
79.4787	5.4902
79.4898	16.2092
79.5008	50.9804
79.5118	72.4183
79.5228	8.10458
79.5339	20.1307
79.5449	4.18301
79.5559	7.5817
79.567	6.53595
79.578	11.7647
79.589	70.3268
79.6001	6.01307
79.6111	14.1176
79.6221	3.66013
79.6332	11.5033
79.6442	43.6601
79.6552	5.75163
79.6663	5.75163
79.6773	2.61438
79.6884	6.79739
79.6994	4.18301
79.7104	5.75163
79.7215	3.13726
79.7325	5.22876
79.7436	3.92157
79.7546	9.93464
79.7657	46.0131
79.7767	3.66013
79.7878	10.1961
79.7988	3.92157
79.8099	4.70588
79.8209	5.75163
79.832	3.66013
79.843	5.22876
79.8541	4.96732
79.8651	3.92157
79.8762	4.44444
79.8872	4.96732
79.8983	3.39869
79.9093	3.39869
79.9204	3.66013
79.9314	3.39869
79.9425	4.18301
79.9536	3.66013
79.9646	3.39869
79.9757	2.61438
79.9867	6.01307
79.9978	59.3464
80.0089	45.2288
80.0199	30.8497
80.031	14.902
80.0421	46.7974
80.0531	4.70588
80.0642	10.9804
80.0752	32.6797
80.0863	8.88889
80.0974	4.18301
80.1085	6.53595
80.1195	19.3464
80.1306	61.4379
80.1417	4.44444
80.1527	14.3791
80.1638	30.5882
80.1749	61.4379
80.186	3.92157
80.197	14.1176
80.2081	6.01307
80.2192	5.22876
80.2303	3.66013
80.2413	4.96732
80.2524	4.44444
80.2635	5.22876
80.2746	3.66013
80.2857	5.22876
80.2968	3.39869
80.3078	26.1438
80.3189	36.6013
80.33	6.01307
80.3411	6.79739
80.3522	4.96732
80.3633	7.84314
80.3743	7.84314
80.3854	3.92157
80.3965	3.92157
80.4076	3.92157
80.4187	3.13726
80.4298	3.39869
80.4409	4.18301
80.452	5.4902
80.4631	4.18301
80.4742	11.2418
80.4853	70.8497
80.4964	13.3333
80.5075	33.7255
80.5186	4.96732
80.5297	12.2876
80.5408	4.18301
80.5519	7.84314
80.563	3.92157
80.5741	35.0327
80.5852	38.6928
80.5963	1.83007
80.6074	10.4575
80.6185	4.44444
80.6296	5.75163
80.6407	5.22876
80.6518	4.44444
80.6629	12.549
80.674	15.6863
80.6851	5.22876
80.6962	6.79739
80.7073	6.79739
80.7184	5.75163
80.7296	6.01307
80.7407	4.44444
80.7518	3.39869
80.7629	5.4902
80.774	5.22876
80.7851	7.32026
80.7962	7.32026
80.8074	4.18301
80.8185	4.18301
80.8296	3.66013
80.8407	3.92157
80.8518	3.13726
80.863	32.4183
80.8741	80.2614
80.8852	6.27451
80.8963	16.2092
80.9075	4.18301
80.9186	7.05882
80.9297	2.61438
80.9408	7.5817
80.952	35.817
80.9631	15.9477
80.9742	20.3922
80.9853	4.18301
80.9965	7.84314
81.0076	3.39869
81.0187	51.2418
81.0299	32.9412
81.041	3.66013
81.0521	7.5817
81.0633	3.66013
81.0744	6.01307
81.0856	3.39869
81.0967	5.22876
81.1078	3.39869
81.119	6.53595
81.1301	5.75163
81.1412	3.66013
81.1524	4.44444
81.1635	3.39869
81.1747	5.22876
81.1858	2.61438
81.197	3.66013
81.2081	3.92157
81.2193	48.366
81.2304	40
81.2415	4.70588
81.2527	10.1961
81.2638	6.79739
81.275	6.79739
81.2861	4.44444
81.2973	3.92157
81.3084	4.70588
81.3196	3.66013
81.3308	8.10458
81.3419	78.4314
81.3531	105.621
81.3642	85.2288
81.3754	14.6405
81.3865	32.6797
81.3977	71.3726
81.4089	5.75163
81.42	18.3007
81.4312	48.8889
81.4423	73.4641
81.4535	61.9608
81.4647	12.0261
81.4758	13.3333
81.487	6.79739
81.4982	6.01307
81.5093	3.66013
81.5205	4.96732
81.5317	5.4902
81.5428	7.84314
81.554	5.22876
81.5652	6.01307
81.5763	2.87582
81.5875	3.92157
81.5987	5.22876
81.6098	2.87582
81.621	4.44444
81.6322	3.66013
81.6434	3.92157
81.6545	4.96732
81.6657	5.22876
81.6769	13.0719
81.6881	29.0196
81.6993	6.53595
81.7104	6.79739
81.7216	14.3791
81.7328	59.8693
81.744	5.22876
81.7552	10.4575
81.7663	3.66013
81.7775	8.10458
81.7887	14.902
81.7999	71.634
81.8111	4.70588
81.8223	19.085
81.8335	5.22876
81.8447	7.5817
81.8558	4.44444
81.867	5.22876
81.8782	2.61438
81.8894	4.96732
81.9006	4.18301
81.9118	4.96732
81.923	4.44444
81.9342	9.93464
81.9454	11.2418
81.9566	3.39869
81.9678	5.75163
81.979	3.66013
81.9902	11.2418
82.0014	73.9869
82.0126	9.93464
82.0238	15.4248
82.035	6.27451
82.0462	8.36601
82.0574	4.18301
82.0686	6.01307
82.0798	4.44444
82.091	3.66013
82.1022	23.268
82.1134	103.791
82.1246	145.882
82.1358	41.8301
82.147	20.3922
82.1583	21.4379
82.1695	62.4837
82.1807	5.4902
82.1919	14.6405
82.2031	5.75163
82.2143	6.27451
82.2255	3.39869
82.2367	2.87582
82.248	4.44444
82.2592	4.18301
82.2704	3.66013
82.2816	2.61438
82.2928	4.96732
82.3041	1.83007
82.3153	5.75163
82.3265	5.22876
82.3377	4.96732
82.3489	31.3726
82.3602	29.8039
82.3714	8.10458
82.3826	25.098
82.3938	16.2092
82.4051	70.3268
82.4163	59.3464
82.4275	98.8235
82.4388	6.79739
82.45	48.1046
82.4612	27.1895
82.4725	44.183
82.4837	26.4052
82.4949	3.66013
82.5062	5.22876
82.5174	7.32026
82.5286	61.6993
82.5399	14.902
82.5511	8.10458
82.5623	4.96732
82.5736	6.01307
82.5848	3.66013
82.5961	3.13726
82.6073	4.44444
82.6185	2.35294
82.6298	7.84314
82.641	5.22876
82.6523	3.66013
82.6635	4.18301
82.6748	7.84314
82.686	5.4902
82.6973	2.87582
82.7085	40.7843
82.7197	80.2614
82.731	4.96732
82.7422	19.3464
82.7535	3.92157
82.7648	7.32026
82.776	3.92157
82.7873	10.719
82.7985	58.3007
82.8098	4.70588
82.821	9.15033
82.8323	6.53595
82.8435	85.4902
82.8548	58.0392
82.8661	69.8039
82.8773	7.5817
82.8886	20.3922
82.8998	3.39869
82.9111	8.36601
82.9224	4.18301
82.9336	4.44444
82.9449	5.22876
82.9561	6.01307
82.9674	5.75163
82.9787	4.18301
82.9899	6.27451
83.0012	5.75163
83.0125	17.7778
83.0238	113.725
83.035	84.9673
83.0463	40
83.0576	104.314
83.0688	39.7386
83.0801	14.3791
83.0914	8.62745
83.1027	6.01307
83.1139	7.32026
83.1252	4.44444
83.1365	4.70588
83.1478	2.35294
83.159	4.44444
83.1703	3.66013
83.1816	12.2876
83.1929	4.70588
83.2042	19.3464
83.2155	40.2614
83.2267	5.75163
83.238	12.2876
83.2493	3.92157
83.2606	9.93464
83.2719	62.4837
83.2832	35.0327
83.2944	57.2549
83.3057	23.5294
83.317	5.22876
83.3283	4.70588
83.3396	4.44444
83.3509	5.22876
83.3622	4.70588
83.3735	3.39869
83.3848	3.13726
83.3961	2.61438
83.4074	3.66013
83.4187	6.27451
83.43	4.18301
83.4413	4.70588
83.4526	6.01307
83.4639	6.27451
83.4752	5.4902
83.4865	6.79739
83.4978	3.13726
83.5091	4.44444
83.5204	3.92157
83.5317	7.05882
83.543	3.92157
83.5543	3.92157
83.5656	4.96732
83.5769	4.70588
83.5882	4.44444
83.5995	2.35294
83.6108	5.22876
83.6221	3.66013
83.6334	3.39869
83.6448	3.92157
83.6561	5.75163
83.6674	4.44444
83.6787	11.5033
83.69	18.0392
83.7013	4.18301
83.7126	26.9281
83.724	53.3333
83.7353	4.96732
83.7466	13.8562
83.7579	3.92157
83.7692	5.4902
83.7806	4.44444
83.7919	3.92157
83.8032	2.0915
83.8145	5.22876
83.8258	7.5817
83.8372	4.70588
83.8485	3.66013
83.8598	2.87582
83.8711	4.18301
83.8825	3.13726
83.8938	3.92157
83.9051	5.4902
83.9165	5.22876
83.9278	8.62745
83.9391	46.5359
83.9505	16.2092
83.9618	24.8366
83.9731	58.5621
83.9845	27.1895
83.9958	15.6863
84.0071	73.2026
84.0185	19.8693
84.0298	65.6209
84.0411	4.70588
84.0525	12.2876
84.0638	4.70588
84.0752	6.79739
84.0865	12.2876
84.0978	23.7909
84.1092	7.32026
84.1205	4.70588
84.1319	2.87582
84.1432	3.39869
84.1546	5.4902
84.1659	4.18301
84.1773	6.27451
84.1886	5.75163
84.2	5.4902
84.2113	4.18301
84.2227	5.4902
84.234	15.4248
84.2454	64.0523
84.2567	4.96732
84.2681	12.549
84.2794	18.0392
84.2908	32.9412
84.3021	4.70588
84.3135	6.01307
84.3249	5.22876
84.3362	3.13726
84.3476	2.87582
84.3589	2.35294
84.3703	4.44444
84.3817	3.66013
84.393	5.4902
84.4044	3.66013
84.4157	4.18301
84.4271	2.61438
84.4385	3.92157
84.4498	4.18301
84.4612	4.96732
84.4726	44.183
84.4839	63.5294
84.4953	58.8235
84.5067	31.3726
84.518	5.4902
84.5294	6.79739
84.5408	2.35294
84.5522	4.96732
84.5635	5.75163
84.5749	5.22876
84.5863	8.10458
84.5977	38.4314
84.609	4.70588
84.6204	7.05882
84.6318	3.92157
84.6432	37.1242
84.6546	13.0719
84.6659	4.70588
84.6773	4.18301
84.6887	12.8105
84.7001	71.3726
84.7115	10.719
84.7229	16.4706
84.7342	3.39869
84.7456	27.451
84.757	69.0196
84.7684	7.32026
84.7798	16.4706
84.7912	4.70588
84.8026	8.36601
84.814	2.87582
84.8253	3.92157
84.8367	4.44444
84.8481	5.22876
84.8595	14.902
84.8709	5.4902
84.8823	5.75163
84.8937	2.0915
84.9051	4.18301
84.9165	3.39869
84.9279	3.92157
84.9393	4.96732
84.9507	7.5817
84.9621	6.27451
84.9735	22.4837
84.9849	30.5882
84.9963	4.44444
85.0077	10.1961
85.0191	3.39869
85.0305	10.1961
85.0419	24.3137
85.0533	4.44444
85.0647	7.84314
85.0762	49.6732
85.0876	63.7909
85.099	10.4575
85.1104	78.6928
85.1218	15.1634
85.1332	18.8235
85.1446	3.92157
85.156	7.32026
85.1674	1.83007
85.1789	21.6993
85.1903	72.4183
85.2017	3.92157
85.2131	19.6078
85.2245	2.35294
85.2359	7.32026
85.2474	4.70588
85.2588	4.44444
85.2702	6.01307
85.2816	32.6797
85.2931	58.3007
85.3045	9.15033
85.3159	73.2026
85.3273	22.2222
85.3388	67.1895
85.3502	22.4837
85.3616	69.5425
85.373	60.3922
85.3845	15.6863
85.3959	52.2876
85.4073	6.01307
85.4188	7.5817
85.4302	4.96732
85.4416	12.2876
85.4531	39.2157
85.4645	5.75163
85.4759	8.10458
85.4874	7.05882
85.4988	6.27451
85.5102	2.61438
85.5217	5.75163
85.5331	4.18301
85.5446	4.70588
85.556	4.70588
85.5674	3.66013
85.5789	6.01307
85.5903	4.18301
85.6018	3.66013
85.6132	6.27451
85.6246	48.6275
85.6361	93.8562
85.6475	13.8562
85.659	10.4575
85.6704	5.4902
85.6819	9.93464
85.6933	66.4052
85.7048	52.2876
85.7162	9.41177
85.7277	8.62745
85.7391	4.70588
85.7506	7.5817
85.7621	30.8497
85.7735	4.70588
85.785	15.6863
85.7964	61.1765
85.8079	31.1111
85.8193	65.6209
85.8308	57.2549
85.8423	17.5163
85.8537	19.085
85.8652	66.6667
85.8766	5.4902
85.8881	30.0654
85.8996	56.4706
85.911	7.32026
85.9225	14.6405
85.934	13.8562
85.9454	107.19
85.9569	55.4248
85.9684	27.1895
85.9798	78.1699
85.9913	8.36601
86.0028	70.8497
86.0142	107.712
86.0257	26.9281
86.0372	146.144
86.0487	61.1765
86.0601	23.5294
86.0716	65.8824
86.0831	46.7974
86.0946	135.686
86.106	108.758
86.1175	6.27451
86.129	19.3464
86.1405	4.96732
86.152	7.84314
86.1634	5.75163
86.1749	4.96732
86.1864	6.27451
86.1979	30.8497
86.2094	89.9346
86.2208	6.79739
86.2323	21.6993
86.2438	6.53595
86.2553	10.9804
86.2668	52.549
86.2783	18.0392
86.2898	4.70588
86.3013	3.66013
86.3128	46.2745
86.3242	30.0654
86.3357	53.5948
86.3472	24.0523
86.3587	7.5817
86.3702	6.01307
86.3817	3.92157
86.3932	3.92157
86.4047	2.0915
86.4162	5.22876
86.4277	2.87582
86.4392	3.92157
86.4507	4.70588
86.4622	19.6078
86.4737	7.5817
86.4852	4.44444
86.4967	3.66013
86.5082	4.70588
86.5197	3.66013
86.5312	5.4902
86.5427	4.18301
86.5542	7.05882
86.5658	48.1046
86.5773	4.44444
86.5888	6.79739
86.6003	3.66013
86.6118	6.27451
86.6233	3.92157
86.6348	4.44444
86.6463	2.87582
86.6578	4.70588
86.6694	4.18301
86.6809	11.7647
86.6924	72.4183
86.7039	39.4771
86.7154	20.6536
86.7269	3.66013
86.7385	24.0523
86.75	53.8562
86.7615	7.32026
86.773	11.2418
86.7846	2.0915
86.7961	6.01307
86.8076	3.39869
86.8191	4.18301
86.8307	7.05882
86.8422	46.0131
86.8537	25.098
86.8652	5.22876
86.8768	7.05882
86.8883	7.32026
86.8998	6.01307
86.9114	3.39869
86.9229	13.3333
86.9344	98.5621
86.9459	83.6601
86.9575	40.5229
86.969	55.4248
86.9806	32.4183
86.9921	6.01307
87.0036	3.92157
87.0152	12.549
87.0267	30.3268
87.0382	4.18301
87.0498	9.6732
87.0613	16.9935
87.0729	77.6471
87.0844	64.5752
87.096	21.6993
87.1075	11.2418
87.119	7.32026
87.1306	6.01307
87.1421	5.4902
87.1537	4.96732
87.1652	5.75163
87.1768	5.75163
87.1883	4.18301
87.1999	3.92157
87.2114	3.13726
87.223	5.75163
87.2345	6.01307
87.2461	4.96732
87.2576	13.3333
87.2692	4.18301
87.2807	6.79739
87.2923	5.75163
87.3039	3.92157
87.3154	3.66013
87.327	5.22876
87.3385	4.96732
87.3501	3.13726
87.3617	6.27451
87.3732	4.96732
87.3848	4.18301
87.3963	4.44444
87.4079	4.70588
87.4195	6.01307
87.431	3.39869
87.4426	5.4902
87.4542	7.5817
87.4657	4.18301
87.4773	4.18301
87.4889	13.5948
87.5004	71.8954
87.512	3.39869
87.5236	17.5163
87.5352	3.66013
87.5467	8.36601
87.5583	44.4444
87.5699	34.2484
87.5815	6.01307
87.593	8.62745
87.6046	2.87582
87.6162	5.75163
87.6278	5.22876
87.6393	3.39869
87.6509	6.01307
87.6625	67.1895
87.6741	14.6405
87.6857	10.1961
87.6973	4.18301
87.7088	7.32026
87.7204	3.66013
87.732	10.9804
87.7436	88.366
87.7552	49.4118
87.7668	8.10458
87.7784	15.1634
87.79	76.0784
87.8015	105.359
87.8131	74.7712
87.8247	7.5817
87.8363	15.9477
87.8479	4.96732
87.8595	6.79739
87.8711	4.44444
87.8827	7.05882
87.8943	7.32026
87.9059	60.915
87.9175	10.4575
87.9291	8.88889
87.9407	18.0392
87.9523	58.5621
87.9639	6.01307
87.9755	16.4706
87.9871	4.96732
87.9987	5.75163
88.0103	4.44444
88.0219	6.01307
88.0335	59.3464
88.0451	25.098
88.0567	5.75163
88.0683	6.79739
88.0799	91.2418
88.0915	63.7909
88.1031	6.79739
88.1148	15.4248
88.1264	48.6275
88.138	40.5229
88.1496	73.2026
88.1612	6.53595
88.1728	18.8235
88.1844	2.61438
88.1961	6.27451
88.2077	3.39869
88.2193	3.13726
88.2309	4.70588
88.2425	5.22876
88.2541	6.79739
88.2658	43.3987
88.2774	20.6536
88.289	5.75163
88.3006	6.27451
88.3123	5.22876
88.3239	4.70588
88.3355	43.6601
88.3471	46.5359
88.3588	6.53595
88.3704	9.93464
88.382	3.92157
88.3936	4.18301
88.4053	3.13726
88.4169	3.13726
88.4285	3.66013
88.4402	3.13726
88.4518	5.22876
88.4634	4.44444
88.4751	9.6732
88.4867	71.1111
88.4983	4.44444
88.51	12.2876
88.5216	4.44444
88.5333	6.01307
88.5449	3.39869
88.5565	4.44444
88.5682	4.18301
88.5798	13.8562
88.5915	7.05882
88.6031	12.0261
88.6148	62.2222
88.6264	4.18301
88.638	13.5948
88.6497	3.39869
88.6613	7.84314
88.673	3.92157
88.6846	14.1176
88.6963	59.6078
88.7079	5.4902
88.7196	10.9804
88.7312	4.18301
88.7429	8.62745
88.7545	4.96732
88.7662	3.66013
88.7778	3.92157
88.7895	35.2941
88.8012	115.033
88.8128	5.22876
88.8245	28.7582
88.8361	3.92157
88.8478	8.88889
88.8594	4.44444
88.8711	4.70588
88.8828	3.66013
88.8944	13.8562
88.9061	34.7712
88.9178	4.18301
88.9294	9.93464
88.9411	52.8105
88.9528	11.2418
88.9644	5.75163
88.9761	3.39869
88.9878	7.05882
88.9994	5.22876
89.0111	4.44444
89.0228	3.92157
89.0344	3.39869
89.0461	3.92157
89.0578	5.4902
89.0695	3.39869
89.0811	3.13726
89.0928	3.13726
89.1045	5.22876
89.1162	4.70588
89.1278	4.70588
89.1395	3.92157
89.1512	4.70588
89.1629	4.18301
89.1746	10.719
89.1862	14.902
89.1979	4.44444
89.2096	4.96732
89.2213	6.01307
89.233	3.13726
89.2447	3.66013
89.2563	4.70588
89.268	39.7386
89.2797	12.2876
89.2914	61.1765
89.3031	11.5033
89.3148	9.93464
89.3265	3.66013
89.3382	6.01307
89.3499	18.8235
89.3615	26.1438
89.3732	5.22876
89.3849	3.13726
89.3966	6.01307
89.4083	3.13726
89.42	13.8562
89.4317	39.2157
89.4434	6.53595
89.4551	7.84314
89.4668	41.5686
89.4785	40.5229
89.4902	10.4575
89.5019	8.36601
89.5136	19.085
89.5253	50.719
89.537	4.44444
89.5487	11.5033
89.5604	3.66013
89.5721	9.41177
89.5839	49.6732
89.5956	17.7778
89.6073	3.66013
89.619	5.4902
89.6307	3.66013
89.6424	6.53595
89.6541	3.92157
89.6658	3.66013
89.6775	8.10458
89.6893	124.706
89.701	111.634
89.7127	5.22876
89.7244	18.0392
89.7361	4.70588
89.7478	7.32026
89.7596	3.92157
89.7713	6.27451
89.783	4.70588
89.7947	4.44444
89.8064	5.4902
89.8182	6.79739
89.8299	37.6471
89.8416	9.6732
89.8533	4.18301
89.8651	3.66013
89.8768	3.92157
89.8885	6.53595
89.9002	3.39869
89.912	8.36601
89.9237	4.44444
89.9354	49.6732
89.9472	91.5033
89.9589	2.87582
89.9706	19.6078
89.9824	5.4902
89.9941	67.9739
90.0058	28.4967
90.0176	6.79739
90.0293	4.18301
90.041	9.6732
90.0528	38.6928
90.0645	4.18301
90.0763	6.79739
90.088	23.7909
90.0997	61.6993
90.1115	4.44444
90.1232	14.6405
90.135	3.13726
90.1467	6.79739
90.1585	40.5229
90.1702	49.6732
90.182	21.6993
90.1937	64.3137
90.2054	5.4902
90.2172	16.4706
90.2289	4.96732
90.2407	9.93464
90.2524	36.3399
90.2642	5.22876
90.276	6.01307
90.2877	3.92157
90.2995	6.53595
90.3112	6.27451
90.323	4.96732
90.3347	6.79739
90.3465	54.1176
90.3582	52.0261
90.37	34.5098
90.3818	21.1765
90.3935	4.44444
90.4053	7.05882
90.417	4.70588
90.4288	5.4902
90.4406	3.13726
90.4523	4.44444
90.4641	2.87582
90.4759	4.44444
90.4876	4.96732
90.4994	19.3464
90.5112	4.96732
90.5229	7.05882
90.5347	3.92157
90.5465	9.15033
90.5582	67.7124
90.57	3.13726
90.5818	12.0261
90.5936	3.39869
90.6053	6.01307
90.6171	2.87582
90.6289	3.13726
90.6407	2.61438
90.6524	5.75163
90.6642	3.66013
90.676	1.56863
90.6878	3.39869
90.6996	4.96732
90.7113	3.13726
90.7231	4.96732
90.7349	3.39869
90.7467	43.3987
90.7585	76.0784
90.7703	30.5882
90.782	12.8105
90.7938	10.4575
90.8056	11.2418
90.8174	35.5556
90.8292	60.915
90.841	4.96732
90.8528	13.5948
90.8646	5.75163
90.8764	18.8235
90.8881	53.3333
90.8999	5.22876
90.9117	8.88889
90.9235	3.92157
90.9353	5.22876
90.9471	3.13726
90.9589	3.39869
90.9707	4.96732
90.9825	4.96732
90.9943	3.13726
91.0061	2.61438
91.0179	3.39869
91.0297	5.75163
91.0415	4.18301
91.0533	3.66013
91.0651	4.44444
91.0769	4.44444
91.0887	16.9935
91.1005	71.8954
91.1124	5.22876
91.1242	17.7778
91.136	3.92157
91.1478	7.05882
91.1596	44.7059
91.1714	89.9346
91.1832	8.62745
91.195	69.2811
91.2068	11.7647
91.2187	9.15033
91.2305	5.22876
91.2423	8.36601
91.2541	12.8105
91.2659	3.92157
91.2777	4.96732
91.2896	5.75163
91.3014	3.66013
91.3132	4.18301
91.325	2.61438
91.3368	3.66013
91.3487	2.61438
91.3605	4.18301
91.3723	3.66013
91.3841	8.10458
91.396	3.39869
91.4078	3.92157
91.4196	24.3137
91.4314	72.6797
91.4433	46.2745
91.4551	38.1699
91.4669	14.6405
91.4788	11.2418
91.4906	5.75163
91.5024	6.01307
91.5143	5.22876
91.5261	4.70588
91.5379	4.44444
91.5498	4.96732
91.5616	10.1961
91.5734	38.4314
91.5853	56.2092
91.5971	5.22876
91.6089	14.1176
91.6208	3.13726
91.6326	4.96732
91.6445	6.79739
91.6563	5.4902
91.6682	5.75163
91.68	3.92157
91.6918	3.92157
91.7037	2.87582
91.7155	5.4902
91.7274	3.66013
91.7392	4.44444
91.7511	3.66013
91.7629	1.83007
91.7748	3.66013
91.7866	5.4902
91.7985	5.4902
91.8103	2.35294
91.8222	5.75163
91.834	3.66013
91.8459	3.66013
91.8578	5.22876
91.8696	4.44444
91.8815	2.87582
91.8933	6.01307
91.9052	16.732
91.917	4.44444
91.9289	41.0458
91.9408	34.2484
91.9526	6.27451
91.9645	22.2222
91.9763	3.66013
91.9882	8.62745
92.0001	56.4706
92.0119	18.0392
92.0238	6.27451
92.0357	3.66013
92.0475	4.44444
92.0594	4.96732
92.0713	3.13726
92.0832	3.66013
92.095	6.53595
92.1069	24.0523
92.1188	71.8954
92.1306	4.44444
[truncated: 54,418 more rows]

## Sheet: shVS 1210
m/z	intesity
69.9767	92.549		Mass spectrometry data for Figure S6C
69.9818	84.183
69.987	41.5686
69.9922	71.3726
69.9974	144.052
70.0025	198.954
70.0077	189.804
70.0129	147.712
70.0181	151.111
70.0232	273.203
70.0284	447.32
70.0336	568.889
70.0388	540.654
70.0439	562.353
70.0491	687.059
70.0543	910.588
70.0595	1584.84
70.0647	2791.37
70.0698	3787.71
70.075	3294.12
70.0802	2005.49
70.0854	1210.2
70.0906	907.712
70.0957	843.66
70.1009	723.137
70.1061	573.595
70.1113	414.118
70.1164	366.013
70.1216	356.601
70.1268	281.307
70.132	138.562
70.1372	106.144
70.1424	128.627
70.1475	138.562
70.1527	111.895
70.1579	119.216
70.1631	144.837
70.1683	84.4445
70.1734	64.0523
70.1786	117.386
70.1838	135.686
70.189	58.3007
70.1942	30.8497
70.1994	40.5229
70.2045	62.7451
70.2097	55.1634
70.2149	83.9216
70.2201	62.2222
70.2253	20.3922
70.2305	24.0523
70.2356	30.3268
70.2408	13.8562
70.246	8.36601
70.2512	14.1176
70.2564	28.4967
70.2616	32.1569
70.2668	19.085
70.2719	27.7124
70.2771	48.8889
70.2823	57.5163
70.2875	36.6013
70.2927	9.6732
70.2979	6.53595
70.3031	13.0719
70.3082	5.4902
70.3134	3.39869
70.3186	0.784314
70.3238	1.83007
70.329	1.83007
70.3342	1.56863
70.3394	1.30719
70.3446	0.261438
70.3497	1.04575
70.3549	1.04575
70.3601	3.66013
70.3653	18.3007
70.3705	31.634
70.3757	17.2549
70.3809	0
70.3861	0
70.3913	3.92157
70.3965	7.5817
70.4016	20.915
70.4068	35.5556
70.412	32.1569
70.4172	25.3595
70.4224	12.8105
70.4276	4.44444
70.4328	0.522876
70.438	2.87582
70.4432	0.522876
70.4484	1.04575
70.4536	0
70.4588	0.522876
70.4639	1.56863
70.4691	6.79739
70.4743	9.6732
70.4795	3.13726
70.4847	0
70.4899	0.261438
70.4951	4.44444
70.5003	15.1634
70.5055	23.5294
70.5107	13.8562
70.5159	4.96732
70.5211	0.784314
70.5263	2.35294
70.5315	0.784314
70.5367	0.522876
70.5419	0.261438
70.5471	0.261438
70.5523	4.44444
70.5575	10.9804
70.5626	9.93464
70.5678	0.261438
70.573	0
70.5782	0
70.5834	1.04575
70.5886	0
70.5938	0.261438
70.599	0
70.6042	0.522876
70.6094	0
70.6146	0
70.6198	0
70.625	0
70.6302	0
70.6354	0.261438
70.6406	0
70.6458	0
70.651	0.522876
70.6562	8.36601
70.6614	25.6209
70.6666	28.2353
70.6718	6.53595
70.677	0
70.6822	0
70.6874	2.87582
70.6926	0
70.6978	0
70.703	0
70.7082	0.522876
70.7134	3.39869
70.7186	19.085
70.7238	38.4314
70.729	39.2157
70.7342	31.8954
70.7394	26.9281
70.7446	9.41177
70.7498	10.719
70.7551	15.4248
70.7603	32.9412
70.7655	42.0915
70.7707	20.1307
70.7759	2.0915
70.7811	13.0719
70.7863	41.8301
70.7915	45.4902
70.7967	27.7124
70.8019	38.1699
70.8071	41.3072
70.8123	21.6993
70.8175	31.634
70.8227	62.4837
70.8279	50.9804
70.8331	3.13726
70.8383	0
70.8435	10.719
70.8487	36.0784
70.854	66.4052
70.8592	64.5752
70.8644	20.1307
70.8696	7.5817
70.8748	40.2614
70.88	91.2418
70.8852	85.4902
70.8904	41.8301
70.8956	19.085
70.9008	21.9608
70.906	53.3333
70.9112	60.915
70.9165	38.9543
70.9217	27.1895
70.9269	15.6863
70.9321	10.4575
70.9373	22.7451
70.9425	66.6667
70.9477	79.2157
70.9529	31.8954
70.9581	0.522876
70.9634	5.22876
70.9686	20.1307
70.9738	11.5033
70.979	2.0915
70.9842	0.522876
70.9894	2.87582
70.9946	10.4575
70.9998	29.0196
71.005	43.3987
71.0103	31.3726
71.0155	13.3333
71.0207	0.261438
71.0259	3.66013
71.0311	2.61438
71.0363	0.522876
71.0415	0.522876
71.0468	2.61438
71.052	11.7647
71.0572	35.817
71.0624	73.4641
71.0676	126.275
71.0728	163.399
71.078	120
71.0833	100.915
71.0885	107.19
71.0937	123.66
71.0989	98.3007
71.1041	56.732
71.1093	9.41177
71.1146	14.1176
71.1198	18.5621
71.125	38.1699
71.1302	37.9085
71.1354	26.4052
71.1406	31.1111
71.1459	26.6667
71.1511	8.62745
71.1563	0.784314
71.1615	1.83007
71.1667	8.88889
71.172	19.8693
71.1772	24.0523
71.1824	13.8562
71.1876	23.5294
71.1928	37.1242
71.1981	32.6797
71.2033	29.281
71.2085	43.9216
71.2137	41.3072
71.2189	19.6078
71.2242	0
71.2294	3.13726
71.2346	4.70588
71.2398	2.0915
71.245	0.261438
71.2503	0.784314
71.2555	1.30719
71.2607	2.0915
71.2659	12.0261
71.2712	35.2941
71.2764	40
71.2816	12.549
71.2868	0.784314
71.2921	0.261438
71.2973	6.27451
71.3025	0.261438
71.3077	0
71.3129	3.92157
71.3182	17.7778
71.3234	26.1438
71.3286	13.5948
71.3338	0.261438
71.3391	0.261438
71.3443	2.61438
71.3495	1.04575
71.3547	0
71.36	0
71.3652	6.79739
71.3704	23.7909
71.3756	35.817
71.3809	17.7778
71.3861	0.522876
71.3913	0
71.3966	5.22876
71.4018	1.56863
71.407	0
71.4122	0
71.4175	1.30719
71.4227	0
71.4279	0
71.4332	0
71.4384	0
71.4436	0
71.4488	0
71.4541	0
71.4593	0
71.4645	0.522876
71.4698	0
71.475	0
71.4802	5.4902
71.4854	22.7451
71.4907	42.6144
71.4959	42.0915
71.5011	26.1438
71.5064	4.70588
71.5116	3.92157
71.5168	0.784314
71.5221	3.66013
71.5273	5.22876
71.5325	24.0523
71.5378	35.2941
71.543	18.5621
71.5482	1.04575
71.5535	11.7647
71.5587	36.0784
71.5639	47.8431
71.5692	42.8758
71.5744	32.1569
71.5796	4.70588
71.5849	10.1961
71.5901	24.0523
71.5953	35.817
71.6006	27.451
71.6058	30.8497
71.611	19.8693
71.6163	3.66013
71.6215	0
71.6267	2.61438
71.632	2.61438
71.6372	0.522876
71.6425	0
71.6477	0.522876
71.6529	0.522876
71.6582	0
71.6634	0
71.6686	0
71.6739	0
71.6791	0.261438
71.6843	0
71.6896	3.13726
71.6948	9.93464
71.7001	13.0719
71.7053	6.53595
71.7105	10.4575
71.7158	14.902
71.721	7.32026
71.7263	0.522876
71.7315	0
71.7367	2.0915
71.742	8.10458
71.7472	35.2941
71.7525	70.3268
71.7577	68.7582
71.7629	44.183
71.7682	22.4837
71.7734	5.4902
71.7787	7.05882
71.7839	3.13726
71.7891	3.13726
71.7944	2.87582
71.7996	14.6405
71.8049	32.9412
71.8101	31.1111
71.8154	5.4902
71.8206	0
71.8258	1.04575
71.8311	4.44444
71.8363	0
71.8416	0
71.8468	0.261438
71.8521	1.56863
71.8573	9.41177
71.8625	26.9281
71.8678	31.3726
71.873	20.6536
71.8783	42.8758
71.8835	60.6536
71.8888	47.3203
71.894	41.5686
71.8993	71.1111
71.9045	57.5163
71.9098	8.62745
71.915	0
71.9202	15.9477
71.9255	44.9673
71.9307	55.4248
71.936	25.3595
71.9412	2.0915
71.9465	1.56863
71.9517	6.79739
71.957	1.56863
71.9622	0.261438
71.9675	0
71.9727	1.83007
71.978	0
71.9832	0
71.9885	1.30719
71.9937	5.4902
71.999	8.10458
72.0042	2.87582
72.0095	4.44444
72.0147	22.2222
72.02	40.7843
72.0252	30.8497
72.0305	18.8235
72.0357	25.098
72.041	14.1176
72.0462	3.13726
72.0515	0.522876
72.0567	9.15033
72.062	13.3333
72.0672	9.15033
72.0725	0
72.0777	1.30719
72.083	0.784314
72.0882	1.30719
72.0935	7.05882
72.0987	26.4052
72.104	38.9543
72.1092	19.085
72.1145	0
72.1198	0.522876
72.125	5.4902
72.1303	1.56863
72.1355	0
72.1408	0
72.146	1.56863
72.1513	0
72.1565	0
72.1618	0
72.167	0.261438
72.1723	0
72.1776	0.522876
72.1828	7.32026
72.1881	20.3922
72.1933	19.8693
72.1986	3.39869
72.2038	0
72.2091	0.261438
72.2144	2.61438
72.2196	0
72.2249	0.261438
72.2301	0.261438
72.2354	0.261438
72.2406	0
72.2459	0
72.2512	0.261438
72.2564	0
72.2617	0
72.2669	0.261438
72.2722	0
72.2775	0
72.2827	0
72.288	0
72.2932	0.522876
72.2985	0
72.3038	0
72.309	0
72.3143	0
72.3195	2.0915
72.3248	15.1634
72.3301	35.817
72.3353	32.6797
72.3406	4.70588
72.3458	0
72.3511	2.0915
72.3564	5.22876
72.3616	0
72.3669	0
72.3722	0.784314
72.3774	0.784314
72.3827	0.522876
72.3879	7.05882
72.3932	33.9869
72.3985	72.4183
72.4037	87.8431
72.409	72.4183
72.4143	47.3203
72.4195	27.9739
72.4248	19.6078
72.4301	26.6667
72.4353	20.6536
72.4406	2.61438
72.4459	2.0915
72.4511	3.66013
72.4564	4.96732
72.4617	0
72.4669	0
72.4722	0
72.4775	0.784314
72.4827	0
72.488	0
72.4933	0
72.4985	0
72.5038	0
72.5091	0
72.5143	3.39869
72.5196	16.9935
72.5249	29.281
72.5301	17.7778
72.5354	0
72.5407	0
72.5459	2.61438
72.5512	2.35294
72.5565	4.70588
72.5617	20.3922
72.567	32.4183
72.5723	15.9477
72.5776	0
72.5828	0
72.5881	4.70588
72.5934	2.35294
72.5986	0.784314
72.6039	4.18301
72.6092	20.1307
72.6145	35.0327
72.6197	22.4837
72.625	0.261438
72.6303	0
72.6355	3.66013
72.6408	2.87582
72.6461	0.261438
72.6514	0
72.6566	1.04575
72.6619	0
72.6672	0
72.6725	0
72.6777	0
72.683	0
72.6883	0
72.6936	0
72.6988	0
72.7041	0
72.7094	0
72.7147	0.261438
72.7199	0
72.7252	0
72.7305	0.784314
72.7358	9.41177
72.741	31.634
72.7463	40.7843
72.7516	28.2353
72.7569	43.6601
72.7621	61.1765
72.7674	37.1242
72.7727	3.13726
72.778	0.261438
72.7833	6.79739
72.7885	3.92157
72.7938	0
72.7991	0
72.8044	2.35294
72.8096	0.784314
72.8149	8.36601
72.8202	24.0523
72.8255	25.8824
72.8308	6.53595
72.836	0
72.8413	0
72.8466	3.66013
72.8519	0.784314
72.8572	11.7647
72.8624	42.0915
72.8677	67.451
72.873	41.5686
72.8783	5.75163
72.8836	0.261438
72.8889	7.32026
72.8941	22.7451
72.8994	31.634
72.9047	17.5163
72.91	1.56863
72.9153	0.522876
72.9205	12.549
72.9258	30.5882
72.9311	43.3987
72.9364	31.1111
72.9417	12.2876
72.947	0.522876
72.9522	4.44444
72.9575	2.87582
72.9628	1.04575
72.9681	0
72.9734	1.04575
72.9787	0.261438
72.984	0
72.9892	0.522876
72.9945	8.10458
72.9998	33.2026
73.0051	57.5163
73.0104	46.0131
73.0157	15.1634
73.021	0
73.0262	4.96732
73.0315	15.4248
73.0368	35.5556
73.0421	48.6275
73.0474	25.098
73.0527	1.30719
73.058	0.522876
73.0633	10.719
73.0685	27.7124
73.0738	41.0458
73.0791	23.0065
73.0844	1.04575
73.0897	0.522876
73.095	5.75163
73.1003	2.35294
73.1056	0
73.1109	0
73.1161	1.56863
73.1214	0.261438
73.1267	0
73.132	0
73.1373	0.522876
73.1426	0
73.1479	0
73.1532	0
73.1585	0
73.1638	0
73.1691	0
73.1744	0
73.1796	0
73.1849	6.01307
73.1902	27.1895
73.1955	46.7974
73.2008	27.7124
73.2061	0
73.2114	0
73.2167	6.27451
73.222	6.27451
73.2273	17.7778
73.2326	33.7255
73.2379	24.8366
73.2432	0.261438
73.2485	0
73.2538	3.13726
73.2591	4.96732
73.2643	16.732
73.2696	45.4902
73.2749	46.7974
73.2802	9.6732
73.2855	0
73.2908	0.261438
73.2961	5.75163
73.3014	0
73.3067	0.261438
73.312	0.522876
73.3173	0.522876
73.3226	0
73.3279	0
73.3332	0
73.3385	0
73.3438	0
73.3491	2.87582
73.3544	19.6078
73.3597	46.5359
73.365	41.8301
73.3703	6.01307
73.3756	0.261438
73.3809	9.15033
73.3862	29.0196
73.3915	30.3268
73.3968	14.3791
73.4021	10.9804
73.4074	26.1438
73.4127	27.9739
73.418	4.70588
73.4233	0.261438
73.4286	1.30719
73.4339	4.44444
73.4392	0.261438
73.4445	0
73.4498	0
73.4551	0.784314
73.4604	0
73.4657	0
73.471	0
73.4763	0
73.4816	2.0915
73.4869	14.6405
73.4922	35.5556
73.4975	33.4641
73.5028	6.27451
73.5081	0
73.5134	1.30719
73.5187	5.22876
73.5241	0
73.5294	3.13726
73.5347	20.1307
73.54	43.6601
73.5453	35.2941
73.5506	4.18301
73.5559	1.56863
73.5612	12.2876
73.5665	30.8497
73.5718	28.7582
73.5771	9.15033
73.5824	1.30719
73.5877	1.04575
73.593	3.39869
73.5983	1.04575
73.6036	11.7647
73.609	36.3399
73.6143	59.8693
73.6196	44.7059
73.6249	14.6405
73.6302	3.13726
73.6355	18.3007
73.6408	25.3595
73.6461	9.41177
73.6514	0
73.6567	1.04575
73.662	3.13726
73.6674	0.522876
73.6727	0
73.678	0
73.6833	0.522876
73.6886	0.261438
73.6939	0
73.6992	0
73.7045	0
73.7098	0
73.7152	0
73.7205	0
73.7258	0
73.7311	0.522876
73.7364	0.261438
73.7417	0
73.747	0
73.7523	0
73.7577	0
73.763	0
73.7683	0
73.7736	0.261438
73.7789	0
73.7842	0
73.7895	0
73.7948	0
73.8002	0
73.8055	0.522876
73.8108	0.261438
73.8161	0.522876
73.8214	0
73.8267	0
73.8321	0
73.8374	0
73.8427	0
73.848	0.261438
73.8533	0
73.8586	2.87582
73.864	14.902
73.8693	24.5752
73.8746	13.8562
73.8799	0
73.8852	0
73.8905	2.35294
73.8959	1.30719
73.9012	0
73.9065	0
73.9118	0.522876
73.9171	0.261438
73.9225	0
73.9278	0
73.9331	0
73.9384	0
73.9437	0
73.9491	0
73.9544	0
73.9597	0
73.965	0
73.9703	0
73.9757	0
73.981	0
73.9863	0
73.9916	0
73.9969	2.0915
74.0023	15.1634
74.0076	35.5556
74.0129	31.3726
74.0182	3.66013
74.0236	0
74.0289	2.0915
74.0342	4.96732
74.0395	0
74.0448	0
74.0502	1.04575
74.0555	0.784314
74.0608	0
74.0661	0.261438
74.0715	0.261438
74.0768	0
74.0821	0
74.0874	0.261438
74.0928	3.92157
74.0981	17.2549
74.1034	26.1438
74.1087	12.8105
74.1141	0
74.1194	0
74.1247	3.13726
74.1301	1.04575
74.1354	0
74.1407	0
74.146	0.522876
74.1514	3.92157
74.1567	9.41177
74.162	11.7647
74.1673	14.1176
74.1727	23.0065
74.178	13.3333
74.1833	1.04575
74.1887	0
74.194	2.0915
74.1993	1.30719
74.2046	0.522876
74.21	0
74.2153	0.784314
74.2206	0
74.226	0
74.2313	0
74.2366	0
74.242	0.261438
74.2473	0
74.2526	0
74.2579	6.27451
74.2633	22.4837
74.2686	30.5882
74.2739	12.2876
74.2793	0
74.2846	0
74.2899	4.18301
74.2953	0.522876
74.3006	0
74.3059	4.18301
74.3113	21.1765
74.3166	35.5556
74.3219	21.6993
74.3273	0
74.3326	0
74.3379	4.18301
74.3433	3.13726
74.3486	8.62745
74.3539	30.8497
74.3593	40.2614
74.3646	15.9477
74.37	0
74.3753	0
74.3806	6.27451
74.386	1.56863
74.3913	9.41177
74.3966	25.3595
74.402	26.6667
74.4073	5.22876
74.4126	0
74.418	0
74.4233	3.66013
74.4287	0
74.434	0
74.4393	0
74.4447	0.784314
74.45	0
74.4553	0.522876
74.4607	6.01307
74.466	11.5033
74.4714	7.05882
74.4767	0.784314
74.482	4.44444
74.4874	9.15033
74.4927	5.22876
74.4981	0
74.5034	0.261438
74.5087	0.784314
74.5141	0
74.5194	0
74.5248	0
74.5301	0.261438
74.5354	0
74.5408	0
74.5461	0.261438
74.5515	0.522876
74.5568	0.522876
74.5621	0
74.5675	0
74.5728	0
74.5782	0
74.5835	1.04575
74.5889	4.44444
74.5942	5.75163
74.5995	1.56863
74.6049	0
74.6102	0
74.6156	0
74.6209	0
74.6263	0
74.6316	0.784314
74.637	9.6732
74.6423	26.1438
74.6476	27.451
74.653	5.75163
74.6583	0
74.6637	0.261438
74.669	8.10458
74.6744	18.3007
74.6797	28.4967
74.6851	15.4248
74.6904	1.04575
74.6958	0
74.7011	2.61438
74.7065	1.56863
74.7118	0
74.7172	0
74.7225	0.522876
74.7279	0.261438
74.7332	0
74.7385	0
74.7439	0
74.7492	0
74.7546	0
74.7599	0
74.7653	0
74.7706	0
74.776	0
74.7813	0
74.7867	0
74.792	0
74.7974	0
74.8027	0
74.8081	0.261438
74.8134	0
74.8188	0
74.8242	0
74.8295	0
74.8349	0
74.8402	0.261438
74.8456	3.66013
74.8509	21.1765
74.8563	43.1373
74.8616	44.183
74.867	40.2614
74.8723	48.1046
74.8777	24.8366
74.883	4.18301
74.8884	1.30719
74.8937	4.70588
74.8991	3.39869
74.9044	0.784314
74.9098	0.522876
74.9152	1.04575
74.9205	0.261438
74.9259	4.96732
74.9312	14.3791
74.9366	14.902
74.9419	2.87582
74.9473	0
74.9526	0
74.958	1.56863
74.9634	0
74.9687	0
74.9741	2.87582
74.9794	17.2549
74.9848	32.9412
74.9901	22.4837
74.9955	0
75.0009	0
75.0062	3.13726
75.0116	3.13726
75.0169	0
75.0223	0
75.0277	0.784314
75.033	0.522876
75.0384	0
75.0437	0
75.0491	0
75.0545	0.522876
75.0598	0.261438
75.0652	0.261438
75.0705	0
75.0759	0
75.0813	0
75.0866	0
75.092	4.70588
75.0973	23.0065
75.1027	41.3072
75.1081	26.4052
75.1134	0
75.1188	0
75.1241	5.4902
75.1295	3.66013
75.1349	0.784314
75.1402	10.9804
75.1456	35.0327
75.151	41.5686
75.1563	13.5948
75.1617	0
75.1671	0
75.1724	6.79739
75.1778	0
75.1831	0.522876
75.1885	0
75.1939	1.56863
75.1992	0
75.2046	0
75.21	0
75.2153	0.261438
75.2207	1.30719
75.2261	13.3333
75.2314	38.6928
75.2368	41.8301
75.2422	10.1961
75.2475	0
75.2529	0.522876
75.2583	15.4248
75.2636	31.8954
75.269	45.7516
75.2744	21.1765
75.2797	1.04575
75.2851	0
75.2905	6.79739
75.2958	1.83007
75.3012	0.522876
75.3066	0
75.3119	1.56863
75.3173	7.32026
75.3227	24.8366
75.3281	32.4183
75.3334	12.0261
75.3388	0
75.3442	3.13726
75.3495	21.1765
75.3549	32.9412
75.3603	22.4837
75.3657	0
75.371	1.04575
75.3764	3.13726
75.3818	3.13726
75.3871	0.261438
75.3925	0.261438
75.3979	1.04575
75.4033	0.522876
75.4086	0
75.414	0
75.4194	0
75.4247	0.261438
75.4301	5.4902
75.4355	23.0065
75.4409	35.0327
75.4462	18.0392
75.4516	0
75.457	0
75.4624	4.96732
75.4677	1.56863
75.4731	1.83007
75.4785	18.5621
75.4839	56.2092
75.4892	65.098
75.4946	23.268
75.5	0
75.5054	1.83007
75.5107	9.41177
75.5161	2.0915
75.5215	0.522876
75.5269	0.784314
75.5322	1.56863
75.5376	0.261438
75.543	0
75.5484	0.261438
75.5538	0.522876
75.5591	0
75.5645	0
75.5699	0
75.5753	0
75.5806	0
75.586	0
75.5914	0
75.5968	0
75.6022	0
75.6075	0
75.6129	0
75.6183	0
75.6237	0
75.6291	0
75.6344	0.522876
75.6398	0
75.6452	0
75.6506	0
75.656	0
75.6614	0
75.6667	0
75.6721	0
75.6775	0.522876
75.6829	0.261438
75.6883	0.522876
75.6936	0
75.699	0
75.7044	0.261438
75.7098	6.27451
75.7152	27.1895
75.7206	51.2418
75.7259	55.6863
75.7313	45.2288
75.7367	19.6078
75.7421	6.01307
75.7475	2.61438
75.7529	8.10458
75.7583	11.7647
75.7636	29.281
75.769	28.4967
75.7744	7.32026
75.7798	0
75.7852	0.261438
75.7906	4.18301
75.796	0.261438
75.8013	0
75.8067	0
75.8121	1.04575
75.8175	0
75.8229	0
75.8283	0
75.8337	0
75.8391	1.56863
75.8444	13.0719
75.8498	34.5098
75.8552	34.7712
75.8606	7.84314
75.866	0
75.8714	0.784314
75.8768	5.4902
75.8822	0
75.8876	0
75.8929	0.522876
75.8983	1.04575
75.9037	0
75.9091	0.261438
75.9145	0.522876
75.9199	0.522876
75.9253	0.522876
75.9307	0
75.9361	0
75.9415	0
75.9468	0
75.9522	0
75.9576	0
75.963	0.261438
75.9684	0.261438
75.9738	0
75.9792	0
75.9846	0
75.99	0
75.9954	0
76.0008	0
76.0062	0
76.0116	0
76.017	0
76.0224	0
76.0277	0
76.0331	0
76.0385	0.784314
76.0439	10.1961
76.0493	30.3268
76.0547	36.3399
76.0601	13.3333
76.0655	0
76.0709	0
76.0763	7.32026
76.0817	14.902
76.0871	30.0654
76.0925	21.1765
76.0979	1.30719
76.1033	0
76.1087	2.35294
76.1141	2.61438
76.1195	0
76.1249	0
76.1303	1.04575
76.1357	0.261438
76.1411	0
76.1465	0
76.1519	2.0915
76.1573	16.9935
76.1627	40.5229
76.1681	35.5556
76.1735	4.70588
76.1789	0
76.1843	2.87582
76.1897	5.4902
76.1951	0
76.2005	0
76.2059	0.784314
76.2113	1.04575
76.2167	0
76.2221	0
76.2275	0
76.2329	0
76.2383	0
76.2437	0
76.2491	0.522876
76.2545	0
76.2599	0
76.2653	0
76.2707	0
76.2761	3.13726
76.2815	18.8235
76.2869	38.4314
76.2923	37.1242
76.2977	21.4379
76.3031	20.1307
76.3085	23.7909
76.3139	30.5882
76.3193	31.634
76.3247	52.8105
76.3302	43.9216
76.3356	9.41177
76.341	0.261438
76.3464	6.01307
76.3518	7.32026
76.3572	1.04575
76.3626	0.522876
76.368	1.56863
76.3734	1.04575
76.3788	0
76.3842	0
76.3896	0.522876
76.395	0
76.4004	0
76.4058	0
76.4113	0
76.4167	0
76.4221	0
76.4275	0
76.4329	0
76.4383	0
76.4437	0
76.4491	0
76.4545	0
76.4599	6.79739
76.4653	24.3137
76.4708	31.3726
76.4762	11.2418
76.4816	0.261438
76.487	8.10458
76.4924	29.5425
76.4978	32.6797
76.5032	12.0261
76.5086	0
76.514	1.04575
76.5195	5.22876
76.5249	0.522876
76.5303	0
76.5357	0
76.5411	1.30719
76.5465	8.62745
76.5519	38.1699
76.5573	58.3007
76.5628	30.0654
76.5682	0
76.5736	0
76.579	8.36601
76.5844	14.902
76.5898	32.1569
76.5952	32.1569
76.6007	8.10458
76.6061	0.261438
76.6115	0.784314
76.6169	5.4902
76.6223	0.261438
76.6277	0
76.6332	1.83007
76.6386	13.5948
76.644	31.1111
76.6494	29.281
76.6548	4.44444
76.6602	0
76.6657	1.56863
76.6711	4.44444
76.6765	0
76.6819	0
76.6873	0.522876
76.6927	1.30719
76.6982	0
76.7036	0
76.709	0
76.7144	0
76.7198	0
76.7253	0
76.7307	0
76.7361	0.261438
76.7415	0
76.7469	0
76.7524	0.261438
76.7578	0.261438
76.7632	0
76.7686	0
76.774	0
76.7795	0
76.7849	0.261438
76.7903	0.261438
76.7957	0.261438
76.8012	3.66013
76.8066	19.8693
76.812	37.3856
76.8174	25.3595
76.8228	0.261438
76.8283	7.32026
76.8337	32.4183
76.8391	46.5359
76.8445	22.2222
76.85	0
76.8554	1.04575
76.8608	4.96732
76.8662	7.32026
76.8717	21.4379
76.8771	28.7582
76.8825	12.8105
76.8879	0
76.8934	0
76.8988	3.66013
76.9042	0.784314
76.9096	0
76.9151	0
76.9205	0.784314
76.9259	0
76.9313	0
76.9368	0
76.9422	0
76.9476	0
76.953	0
76.9585	0
76.9639	2.0915
76.9693	12.0261
76.9748	23.0065
76.9802	15.4248
76.9856	0
76.991	0
76.9965	1.56863
77.0019	1.56863
77.0073	0
77.0128	0.522876
77.0182	0.522876
77.0236	0
77.0291	0
77.0345	0
77.0399	0
77.0453	0
77.0508	0
77.0562	0
77.0616	0
77.0671	0
77.0725	0
77.0779	0.261438
77.0834	0
77.0888	0
77.0942	0
77.0997	0
77.1051	0
77.1105	0
77.116	0
77.1214	0
77.1268	0
77.1323	0
77.1377	0
77.1431	0
77.1486	0
77.154	0
77.1594	0
77.1649	0
77.1703	0
77.1757	4.44444
77.1812	19.8693
77.1866	30.3268
77.192	15.4248
77.1975	0
77.2029	0
77.2084	5.22876
77.2138	13.8562
77.2192	26.6667
77.2247	21.9608
77.2301	1.83007
77.2355	0
77.241	1.56863
77.2464	3.13726
77.2519	0
77.2573	1.04575
77.2627	13.8562
77.2682	41.8301
77.2736	50.4575
77.279	18.5621
77.2845	0
77.2899	0.784314
77.2954	5.75163
77.3008	1.56863
77.3062	0
77.3117	0
77.3171	1.04575
77.3226	0.261438
77.328	0
77.3334	0
77.3389	0
77.3443	0
77.3498	0
77.3552	0
77.3607	0
77.3661	0
77.3715	0
77.377	0
77.3824	0
77.3879	0.261438
77.3933	0
77.3988	0
77.4042	0
77.4096	0
77.4151	0
77.4205	0.261438
77.426	2.87582
77.4314	18.3007
77.4369	40
77.4423	35.2941
77.4477	6.27451
77.4532	0
77.4586	3.39869
77.4641	4.44444
77.4695	0.784314
77.475	0.261438
77.4804	3.92157
77.4859	18.3007
77.4913	34.2484
77.4968	27.451
77.5022	7.32026
77.5077	0
77.5131	1.30719
77.5186	2.35294
77.524	0
77.5294	0
77.5349	0
77.5403	0.522876
77.5458	7.32026
77.5512	19.8693
77.5567	18.8235
77.5621	2.35294
77.5676	0
77.573	0
77.5785	2.61438
77.5839	0
77.5894	0
77.5948	0
77.6003	0.522876
77.6057	0
77.6112	0
77.6166	0
77.6221	1.56863
77.6275	13.3333
77.633	29.5425
77.6384	24.3137
77.6439	0.784314
77.6493	0
77.6548	1.83007
77.6603	3.66013
77.6657	0
77.6712	0
77.6766	0.522876
77.6821	1.04575
77.6875	0
77.693	0
77.6984	0
77.7039	0
77.7093	0
77.7148	3.92157
77.7202	20.915
77.7257	38.4314
77.7311	25.3595
77.7366	0
77.7421	0
77.7475	4.44444
77.753	3.66013
77.7584	0
77.7639	0
77.7693	1.04575
77.7748	0.784314
77.7803	0
77.7857	0
77.7912	0
77.7966	0
77.8021	0
77.8075	0
77.813	0
77.8185	0
77.8239	0
77.8294	0
77.8348	0.261438
77.8403	0
77.8457	0
77.8512	0
77.8567	5.75163
77.8621	25.098
77.8676	38.6928
77.873	19.6078
77.8785	0.261438
77.884	5.75163
77.8894	19.3464
77.8949	12.8105
77.9003	0
77.9058	0
77.9113	1.30719
77.9167	1.04575
77.9222	0
77.9277	0.522876
77.9331	0.261438
77.9386	0.261438
77.944	0
77.9495	0
77.955	0
77.9604	0
77.9659	0
77.9714	0
77.9768	0
77.9823	0
77.9877	0
77.9932	0
77.9987	0
78.0041	0
78.0096	0
78.0151	0
78.0205	0
78.026	0
78.0315	0
78.0369	0
78.0424	0
78.0479	0
78.0533	0
78.0588	0
78.0643	0.522876
78.0697	1.56863
78.0752	10.4575
78.0807	26.1438
78.0861	24.5752
78.0916	4.18301
78.0971	0
78.1025	0.522876
78.108	3.39869
78.1135	0
78.1189	0
78.1244	0.261438
78.1299	0.261438
78.1353	0
78.1408	0
78.1463	0.784314
78.1518	10.9804
78.1572	44.7059
78.1627	72.6797
78.1682	46.2745
78.1736	6.27451
78.1791	0
78.1846	7.32026
78.19	6.01307
78.1955	0
78.201	0
78.2065	1.83007
78.2119	0.784314
78.2174	0.522876
78.2229	8.88889
78.2283	26.9281
78.2338	31.1111
78.2393	9.15033
78.2448	0
78.2502	0
78.2557	4.44444
78.2612	1.04575
78.2667	8.10458
78.2721	22.2222
78.2776	23.0065
78.2831	3.92157
78.2886	0
78.294	0
78.2995	2.61438
78.305	0
78.3105	0
78.3159	0.261438
78.3214	0.261438
78.3269	0
78.3324	1.56863
78.3378	13.0719
78.3433	32.6797
78.3488	31.634
78.3543	9.15033
78.3597	4.70588
78.3652	7.32026
78.3707	22.7451
78.3762	32.9412
78.3817	32.1569
78.3871	29.0196
78.3926	16.9935
78.3981	3.13726
78.4036	1.56863
78.409	3.39869
78.4145	1.56863
78.42	1.04575
78.4255	0
78.431	1.56863
78.4364	0
78.4419	0.261438
78.4474	0
78.4529	0
78.4584	0
78.4638	0
78.4693	0.261438
78.4748	0.261438
78.4803	0
78.4858	0
78.4912	0.261438
78.4967	5.22876
78.5022	21.1765
78.5077	31.634
78.5132	15.9477
78.5187	0
78.5241	0
78.5296	3.92157
78.5351	1.56863
78.5406	0.261438
78.5461	1.56863
78.5516	9.93464
78.557	15.1634
78.5625	7.84314
78.568	1.04575
78.5735	13.0719
78.579	36.8627
78.5845	40
78.5899	10.1961
78.5954	0
78.6009	0.261438
78.6064	6.27451
78.6119	0
78.6174	0
78.6229	0
78.6283	1.56863
78.6338	0
78.6393	0
78.6448	0
78.6503	0
78.6558	0
78.6613	3.13726
78.6668	20.1307
78.6722	46.0131
78.6777	40
78.6832	6.27451
78.6887	8.62745
78.6942	36.6013
78.6997	51.7647
78.7052	21.1765
78.7107	0.261438
78.7162	1.04575
78.7216	8.36601
78.7271	2.0915
78.7326	0
78.7381	0.522876
78.7436	1.56863
78.7491	0.261438
78.7546	0
78.7601	0
78.7656	0
78.7711	0.522876
78.7766	6.79739
78.782	25.098
78.7875	32.6797
78.793	14.3791
78.7985	0
78.804	0
78.8095	4.44444
78.815	1.04575
78.8205	0
78.826	0
78.8315	0.784314
78.837	0
78.8425	0
78.848	3.13726
78.8535	17.7778
78.859	35.0327
78.8644	25.3595
78.8699	1.83007
78.8754	0.522876
78.8809	3.13726
78.8864	3.39869
78.8919	0.261438
78.8974	0.261438
78.9029	1.56863
78.9084	0.522876
78.9139	1.56863
78.9194	11.5033
78.9249	25.8824
78.9304	20.3922
78.9359	1.30719
78.9414	0
78.9469	1.56863
78.9524	2.61438
78.9579	0
78.9634	0
78.9689	0.522876
78.9744	5.4902
78.9799	23.268
78.9854	34.7712
78.9909	17.7778
78.9964	0
79.0019	0
79.0074	4.44444
79.0129	1.30719
79.0184	0
79.0239	0
79.0294	1.04575
79.0349	0
79.0404	0
79.0459	0
79.0514	0.261438
79.0569	0.261438
79.0624	0
79.0679	0
79.0734	0
79.0789	0
79.0844	0
79.0899	0
79.0954	0
79.1009	0
79.1064	0
79.1119	0
79.1174	0
79.1229	0.261438
79.1284	0
79.1339	0
79.1394	0
79.1449	0
79.1504	1.56863
79.1559	11.2418
79.1614	26.1438
79.1669	23.0065
79.1725	3.39869
79.178	0
79.1835	1.56863
79.189	2.87582
79.1945	0
79.2	0
79.2055	0.522876
79.211	0.261438
79.2165	0
79.222	0
79.2275	0
79.233	0
79.2385	0
79.244	0
79.2495	0
79.2551	0
79.2606	0
79.2661	0
79.2716	0
79.2771	0
79.2826	0
79.2881	0
79.2936	0
79.2991	0
79.3046	0
79.3102	0
79.3157	0
79.3212	2.87582
79.3267	18.3007
79.3322	44.7059
79.3377	52.549
79.3432	35.5556
79.3487	22.4837
79.3542	16.2092
79.3598	5.22876
79.3653	13.5948
79.3708	29.5425
79.3763	35.817
79.3818	10.4575
79.3873	7.32026
79.3928	20.3922
79.3983	26.4052
79.4039	4.44444
79.4094	0
79.4149	0
79.4204	4.18301
79.4259	0
79.4314	2.35294
79.4369	19.3464
79.4425	53.8562
79.448	62.2222
79.4535	35.5556
79.459	29.5425
79.4645	23.7909
79.47	8.62745
79.4755	2.0915
79.4811	2.35294
79.4866	3.66013
79.4921	1.30719
79.4976	0.261438
79.5031	5.75163
79.5086	17.7778
79.5142	24.8366
79.5197	16.4706
79.5252	6.53595
79.5307	0.261438
79.5362	2.61438
79.5418	0.522876
79.5473	0.261438
79.5528	0
79.5583	0.784314
79.5638	0.261438
79.5693	0
79.5749	0.784314
79.5804	0
79.5859	0
79.5914	0
79.5969	2.0915
79.6025	8.88889
79.608	12.8105
79.6135	4.70588
79.619	0
79.6245	0
79.6301	1.30719
79.6356	0
79.6411	0.261438
79.6466	0
79.6522	0.261438
79.6577	0.261438
79.6632	0
79.6687	0
79.6742	0
79.6798	0.261438
79.6853	5.22876
79.6908	12.2876
79.6963	11.5033
79.7019	2.0915
79.7074	0
79.7129	0.261438
79.7184	0.522876
79.724	0
79.7295	0
79.735	0
79.7405	0.261438
79.7461	0
79.7516	0
79.7571	0
79.7626	0
79.7682	0
79.7737	0
79.7792	0
79.7847	0.261438
79.7903	4.44444
79.7958	19.085
79.8013	32.4183
79.8069	29.8039
79.8124	27.9739
79.8179	21.1765
79.8234	4.18301
79.829	1.56863
79.8345	1.83007
79.84	2.61438
79.8456	0.784314
79.8511	0.261438
79.8566	0.784314
79.8621	0.784314
79.8677	7.5817
79.8732	29.5425
79.8787	42.6144
79.8843	20.915
79.8898	0
79.8953	0
79.9009	6.27451
79.9064	2.0915
79.9119	0
79.9174	0
79.923	1.56863
79.9285	5.4902
79.934	33.2026
79.9396	80.7843
79.9451	87.5817
79.9506	38.6928
79.9562	7.32026
79.9617	4.96732
79.9672	9.15033
79.9728	4.70588
79.9783	0
79.9838	1.56863
79.9894	1.83007
79.9949	1.04575
80.0004	0
80.006	0.522876
80.0115	0.261438
80.017	0
80.0226	0
80.0281	0
80.0336	0.522876
80.0392	9.93464
80.0447	30.8497
80.0503	37.6471
80.0558	19.3464
80.0613	25.3595
80.0669	36.3399
80.0724	22.4837
80.0779	0.261438
80.0835	0.522876
80.089	5.22876
80.0945	2.61438
80.1001	0
80.1056	0
80.1112	1.30719
80.1167	0.261438
80.1222	0
80.1278	0
80.1333	0.261438
80.1389	0.261438
80.1444	0.784314
80.1499	0.261438
80.1555	0
80.161	0
80.1666	0
80.1721	1.30719
80.1776	8.62745
80.1832	17.7778
80.1887	13.0719
80.1943	0
80.1998	0.522876
80.2053	10.719
80.2109	27.451
80.2164	29.5425
80.222	20.3922
80.2275	26.6667
80.233	15.6863
80.2386	3.66013
80.2441	0
80.2497	3.13726
80.2552	1.56863
80.2608	1.04575
80.2663	1.04575
80.2719	4.70588
80.2774	8.36601
80.2829	14.1176
80.2885	30.5882
80.294	42.8758
80.2996	19.8693
80.3051	0
80.3107	0.261438
80.3162	6.79739
80.3218	2.35294
80.3273	0
80.3328	0
80.3384	1.56863
80.3439	0.261438
80.3495	1.56863
80.355	11.2418
80.3606	25.098
80.3661	20.915
80.3717	1.83007
80.3772	0
80.3828	1.04575
80.3883	2.35294
80.3939	0
80.3994	0
80.405	0.522876
80.4105	0.261438
80.4161	0.522876
80.4216	0
80.4271	0
80.4327	0
80.4382	0
80.4438	0
80.4493	0
80.4549	0
80.4604	0
80.466	0
80.4715	0
80.4771	0
80.4826	0
80.4882	0
80.4938	0
80.4993	0.261438
80.5049	0
80.5104	0
80.516	0
80.5215	0
80.5271	0
80.5326	0
80.5382	0
80.5437	0
80.5493	0
80.5548	0
80.5604	0.261438
80.5659	0
80.5715	0
80.577	0
80.5826	0
80.5882	0
80.5937	0
80.5993	0
80.6048	0
80.6104	0
80.6159	0
80.6215	0
80.627	0
80.6326	0
80.6382	0
80.6437	0
80.6493	0
80.6548	0
80.6604	0
80.6659	0
80.6715	0
80.6771	0
80.6826	0
80.6882	0.784314
80.6937	9.41177
80.6993	33.4641
[truncated: 86,080 more rows]
